# Supplementary material for: Function and Evolution of DNA Methylation in Nasonia vitripennis
Source: PLoS Genet. 2013 Oct 10;9(10):e1003872. doi: 10.1371/journal.pgen.1003872 (PMC3794928; doi:10.1371/journal.pgen.1003872)
Supplement: Dataset S1 — Tiling array expression level for female developmental stages. (XLSX) [file pgen.1003872.s001.xlsx]

## Sheet: Dataset_S1
Dataset S1. Tiling array expression level for female developmental stages.
Nasonia OGS2 Gene	female early embryo	female late embryo	female larva	female pupa	female adult	ovary
Nasvi2EG000001	8.81215	9.48494	10.1861	10.9192	11.6787	9.31797
Nasvi2EG000002	8.97965	8.82373	8.98015	9.19707	9.20326	9.13547
Nasvi2EG000003	8.95274	8.61212	8.82166	8.64936	8.71926	8.63411
Nasvi2EG000004	8.68525	8.64024	8.57902	8.62725	8.51199	8.72779
Nasvi2EG000006	8.80163	8.65049	8.63048	8.76399	8.65888	8.80731
Nasvi2EG000007	8.62436	8.55481	8.6331	8.50666	8.54372	8.73861
Nasvi2EG000008	8.69434	8.66329	8.7088	8.68486	8.64063	8.72266
Nasvi2EG000009	8.82625	9.21615	8.94587	9.11383	9.05975	8.69007
Nasvi2EG000013	11.6114	10.0668	9.71538	9.33111	10.0236	11.0233
Nasvi2EG000014	8.7054	12.5368	11.1477	12.4615	11.02	9.34992
Nasvi2EG000015	8.68345	13.6559	12.4464	14.8611	10.8122	8.99617
Nasvi2EG000017	8.6623	11.8478	10.962	10.8039	10.2147	9.00839
Nasvi2EG000019	8.66098	12.4894	11.4923	11.3388	10.6416	9.31275
Nasvi2EG000020	14.3414	13.6509	12.3516	14.014	14.5596	13.8572
Nasvi2EG000021	8.62061	9.01382	8.61991	8.41263	8.52933	8.68735
Nasvi2EG000022	9.26579	13.3102	11.9362	10.8197	12.3414	10.5345
Nasvi2EG000023	8.67396	8.58449	8.6052	8.52477	8.56546	8.6932
Nasvi2EG000024	8.76697	8.73814	8.74614	8.81743	8.55161	8.85794
Nasvi2EG000025	12.4884	12.5453	12.4744	12.7823	13.3707	13.1487
Nasvi2EG000030	13.5046	11.0385	13.2233	10.5509	13.8484	13.5378
Nasvi2EG000031	14.4153	13.8535	14.6479	14.0285	14.2177	13.7178
Nasvi2EG000032	9.52913	9.54012	10.3655	9.69383	10.0303	9.36189
Nasvi2EG000033	12.5609	12.223	13.0071	10.6221	11.938	12.5761
Nasvi2EG000034	11.562	10.9902	10.9318	9.8504	11.167	11.5223
Nasvi2EG000035	12.7526	9.86963	10.6205	8.95723	11.691	12.692
Nasvi2EG000036	12.0228	10.9086	10.6962	9.34302	10.7485	11.4404
Nasvi2EG000037	9.30851	9.50808	9.03359	9.56613	9.21175	9.49378
Nasvi2EG000038	9.57414	9.33859	8.8665	9.34191	9.19256	9.61811
Nasvi2EG000039	14.0894	14.2011	14.4112	12.4412	13.9626	13.752
Nasvi2EG000040	13.3675	11.3293	11.5722	11.2838	13.6611	13.5359
Nasvi2EG000041	13.8818	12.956	13.6974	13.0656	13.3354	12.9002
Nasvi2EG000042	11.0118	10.0049	9.50711	10.5059	11.5525	10.2076
Nasvi2EG000043	8.95171	8.76461	8.87994	9.43716	8.80587	9.22396
Nasvi2EG000044	11.0255	13.2284	13.0033	13.0812	11.4263	10.4493
Nasvi2EG000046	8.84997	11.1573	9.71423	9.84337	9.35227	9.48989
Nasvi2EG000047	11.9181	12.8375	12.4806	11.5541	13.0702	13.0116
Nasvi2EG000048	11.8931	11.2344	10.8893	11.9489	11.6715	11.5193
Nasvi2EG000049	8.84521	9.82649	9.30284	9.30993	10.4163	9.10574
Nasvi2EG000051	12.0833	13.7399	13.7228	11.8104	13.1682	11.1066
Nasvi2EG000053	9.64319	9.49812	9.04559	8.54665	9.1971	9.17684
Nasvi2EG000054	9.48059	14.0225	13.3051	8.89829	9.07678	9.31514
Nasvi2EG000055	11.7418	14.2166	14.5587	10.5116	10.2256	10.5042
Nasvi2EG000057	11.224	14.5472	14.3062	14.9419	14.1324	13.9348
Nasvi2EG000058	13.2898	10.1869	9.71694	10.2907	12.948	12.6972
Nasvi2EG000059	13.3892	8.55943	8.59732	8.44963	13.0136	13.3846
Nasvi2EG000060	9.03805	8.62674	8.68672	9.10353	9.17719	9.17314
Nasvi2EG000061	9.82667	9.03506	8.97616	9.29662	9.32874	9.77471
Nasvi2EG000062	9.04795	10.4096	8.94853	9.09674	9.62196	10.7785
Nasvi2EG000063	11.205	10.4329	9.86402	10.6435	9.59474	9.16587
Nasvi2EG000064	11.7245	9.05588	8.81079	9.22889	8.96451	8.83115
Nasvi2EG000065	12.5635	11.4604	12.0256	11.9919	12.3443	12.2891
Nasvi2EG000066	13.2711	12.8981	12.7696	13.0569	13.1469	12.6876
Nasvi2EG000067	13.1242	12.3187	12.4685	12.4073	12.7852	12.798
Nasvi2EG000068	9.46522	10.5131	11.1622	9.15219	10.4385	9.57287
Nasvi2EG000069	11.6392	11.2737	12.0813	10.612	11.2408	11.6348
Nasvi2EG000070	12.5868	11.8967	12.039	11.7682	12.1106	11.8788
Nasvi2EG000071	14.5234	12.4812	12.4449	13.5903	13.3405	12.9246
Nasvi2EG000072	14.3122	9.5029	8.93611	10.1502	9.58517	9.21469
Nasvi2EG000073	10.9031	8.91565	8.84366	9.4368	8.8421	9.16446
Nasvi2EG000074	8.86748	9.84296	9.72278	10.4468	8.65533	8.8121
Nasvi2EG000076	14.1031	11.7115	12.2569	10.9939	13.1848	13.4294
Nasvi2EG000077	10.8225	11.1218	12.2348	9.71376	9.83205	10.5817
Nasvi2EG000078	12.6223	12.9685	13.6911	11.445	12.032	12.8887
Nasvi2EG000080	9.42459	11.2082	11.4139	12.7114	13.3731	12.2532
Nasvi2EG000081	9.19668	12.0609	11.3881	13.2941	13.292	11.9621
Nasvi2EG000083	11.4089	10.3396	12.4754	13.4896	14.0719	13.1733
Nasvi2EG000084	9.06409	10.0608	11.5162	9.64105	9.19436	9.07045
Nasvi2EG000085	8.78636	8.84893	9.21798	9.47042	8.88624	8.89056
Nasvi2EG000086	9.41174	10.7339	11.993	9.93537	9.84046	10.6943
Nasvi2EG000087	13.1035	12.863	13.1743	12.7632	13.6912	13.916
Nasvi2EG000088	14.4242	11.6049	9.7515	11.1973	14.2924	13.9748
Nasvi2EG000089	13.5102	13.1506	11.6334	12.5116	12.0118	12.694
Nasvi2EG000090	8.85591	8.76678	8.86052	8.99199	8.66439	8.81495
Nasvi2EG000091	9.56735	8.9233	8.8932	9.72058	8.67957	8.63841
Nasvi2EG000093	11.5847	11.3381	11.8505	10.5804	10.6436	10.7858
Nasvi2EG000094	13.204	12.969	13.662	14.2203	13.3609	13.4903
Nasvi2EG000095	14.3375	14.7606	14.8885	14.7088	14.803	14.2336
Nasvi2EG000096	9.25541	8.66548	8.72294	8.95408	14.6677	13.9518
Nasvi2EG000097	9.27768	8.72409	12.8866	12.1899	11.3201	10.2085
Nasvi2EG000099	8.53781	8.47931	8.61627	8.52504	8.62075	8.88683
Nasvi2EG000100	9.4944	8.65724	10.9444	11.1189	12.5378	11.9002
Nasvi2EG000101	10.9682	9.3512	9.27174	12.1659	11.0235	11.4946
Nasvi2EG000102	12.6078	12.7166	13.9922	11.2255	13.6136	13.5422
Nasvi2EG000103	8.9384	9.83733	9.71026	9.93499	9.18262	9.41372
Nasvi2EG000104	12.4588	9.1603	9.8554	9.37289	11.5263	12.0781
Nasvi2EG000105	13.8098	12.7368	13.0344	14.2918	14.0741	13.2425
Nasvi2EG000106	14.2864	13.4778	13.9375	14.1785	14.2466	14.2103
Nasvi2EG000107	11.2252	9.61216	9.8889	10.3262	10.4954	10.8618
Nasvi2EG000109	8.77546	8.85263	9.03126	9.43345	8.84198	8.79988
Nasvi2EG000110	12.3126	9.76892	9.77697	10.0479	11.3718	12.3584
Nasvi2EG000111	12.1697	11.1711	11.0919	12.6198	11.4836	11.9751
Nasvi2EG000112	10.2943	10.0445	10.5434	11.9918	11.765	11.6812
Nasvi2EG000113	10.2687	9.35081	9.28665	9.74929	9.99182	9.82909
Nasvi2EG000114	11.5566	12.2483	12.0059	13.2422	12.5914	12.0896
Nasvi2EG000115	9.10444	9.40043	9.21668	10.128	10.0233	9.45428
Nasvi2EG000116	10.785	8.84438	8.77399	8.81041	9.38942	9.35825
Nasvi2EG000117	9.36056	10.064	9.65156	10.4309	9.98047	9.96863
Nasvi2EG000119	11.6185	9.65827	10.8503	10.2343	11.1443	11.2086
Nasvi2EG000120	11.8823	11.4334	12.4021	12.4204	12.2876	12.6644
Nasvi2EG000121	12.447	12.2749	13.1726	11.0099	11.7046	11.9434
Nasvi2EG000122	13.5556	13.6481	14.1297	12.46	13.0971	13.7104
Nasvi2EG000123	14.8447	13.5834	14.416	13.7815	14.6684	14.3131
Nasvi2EG000124	10.0364	12.2451	13.5842	12.0554	11.8517	10.5992
Nasvi2EG000125	12.1357	11.9689	12.0982	12.021	11.8727	12.2675
Nasvi2EG000126	11.8981	11.8735	11.7006	11.6548	11.3975	12.0655
Nasvi2EG000127	12.1019	11.2079	11.6766	12.9776	13.2647	12.4162
Nasvi2EG000128	11.4372	11.8687	12.4226	10.9825	10.9277	11.2951
Nasvi2EG000129	12.6044	11.335	10.9578	11.2105	12.155	11.4836
Nasvi2EG000130	11.3163	9.5723	11.1449	11.531	11.8267	11.6263
Nasvi2EG000131	14.0367	13.0113	12.9911	12.9316	13.2754	13.636
Nasvi2EG000132	13.1288	13.1676	13.5964	14.0745	13.7951	13.0227
Nasvi2EG000133	13.7669	12.9886	13.8196	13.5134	13.5658	13.1632
Nasvi2EG000134	9.26114	13.8503	13.4196	14.3129	12.1795	11.7065
Nasvi2EG000135	13.1683	12.8989	13.3303	12.6212	13.3081	12.1394
Nasvi2EG000136	9.18667	8.69124	8.72325	8.64497	8.77336	8.98233
Nasvi2EG000137	12.9368	12.1653	11.5996	12.4411	12.8021	13.0978
Nasvi2EG000138	9.84111	10.3397	10.2625	9.47757	9.41482	9.14775
Nasvi2EG000139	13.6247	14.3153	14.467	13.1543	13.8449	13.8107
Nasvi2EG000140	12.7762	13.9016	13.7268	11.9792	12.5107	12.9636
Nasvi2EG000141	10.029	15.2355	14.7579	14.4754	13.6308	13.3425
Nasvi2EG000142	13.19	12.4945	13.1357	13.1267	12.6268	12.0944
Nasvi2EG000143	12.1872	10.1597	11.0287	10.9361	12.0225	11.9504
Nasvi2EG000144	9.60174	8.76202	8.7975	9.83406	9.5715	9.25521
Nasvi2EG000145	11.7489	9.85029	9.59485	9.51984	10.2218	10.3003
Nasvi2EG000146	11.3247	8.9095	8.86054	8.72552	8.90737	8.91327
Nasvi2EG000147	9.0652	8.78222	8.94873	8.80584	9.09378	9.0579
Nasvi2EG000148	9.2444	8.75491	8.99753	8.69544	8.86587	8.91701
Nasvi2EG000149	10.722	8.75397	9.48233	8.88247	9.16213	9.23828
Nasvi2EG000150	8.81894	8.65898	8.70878	8.57621	8.54999	8.76392
Nasvi2EG000151	9.27041	8.95641	8.9761	8.86717	9.42783	9.36416
Nasvi2EG000152	9.04183	8.93168	9.2474	9.02535	9.57384	9.24935
Nasvi2EG000153	8.6684	11.4055	12.7154	10.2597	13.2397	11.2182
Nasvi2EG000154	8.62419	10.3176	11.9642	9.6423	13.8362	12.3767
Nasvi2EG000155	8.57987	8.94999	9.33335	8.50875	9.36133	9.07857
Nasvi2EG000156	8.54902	9.29481	9.66954	8.37447	9.55001	8.93951
Nasvi2EG000157	11.1445	11.9607	12.4301	12.0149	12.9636	11.9997
Nasvi2EG000158	11.8207	14.8518	14.5693	13.5138	13.732	12.5122
Nasvi2EG000159	11.3963	11.2075	11.8239	11.9804	11.6791	11.8396
Nasvi2EG000160	11.1154	9.85073	9.81583	10.5816	11.1469	11.1932
Nasvi2EG000161	11.9229	11.6796	13.2871	12.0717	13.1204	12.5704
Nasvi2EG000162	13.852	11.702	12.5758	11.0095	13.4012	13.7264
Nasvi2EG000163	13.0642	10.7097	12.8778	9.9806	12.0877	13.1884
Nasvi2EG000164	13.402	12.1912	13.1333	12.7107	12.3519	12.1483
Nasvi2EG000165	13.1684	13.5268	13.9151	13.6771	12.8616	13.0048
Nasvi2EG000166	13.026	11.2079	12.446	11.9589	12.2559	12.6699
Nasvi2EG000167	8.81755	9.18952	9.10174	9.01978	9.39951	9.14205
Nasvi2EG000169	8.90118	9.34962	9.38039	9.63466	9.20603	9.01265
Nasvi2EG000170	12.7086	9.89132	10.6834	10.2754	11.0272	12.4759
Nasvi2EG000172	10.7031	8.86251	9.23923	9.08357	10.0583	11.2248
Nasvi2EG000173	9.05933	8.66917	8.88495	9.22639	9.13854	9.22098
Nasvi2EG000174	12.9096	12.3218	12.4647	10.9276	11.2272	12.5725
Nasvi2EG000175	12.3296	11.1513	11.7699	10.3733	10.6665	11.4423
Nasvi2EG000176	14.0931	13.7019	14.104	14.0353	13.9491	13.7064
Nasvi2EG000177	13.879	13.4952	13.7273	13.2593	13.1937	13.1724
Nasvi2EG000178	12.5261	11.5801	11.9709	13.0613	12.254	12.4657
Nasvi2EG000182	8.67293	8.41541	8.55411	8.74688	9.16927	8.80153
Nasvi2EG000183	8.57442	8.54871	8.58765	9.88293	9.75681	9.64981
Nasvi2EG000186	8.57677	9.12177	8.84002	8.94099	9.02494	9.08059
Nasvi2EG000187	8.37401	8.55453	8.44616	8.70048	8.59672	8.62738
Nasvi2EG000189	8.62031	12.5396	9.86124	11.6502	13.1411	13.0098
Nasvi2EG000191	12.5792	12.0785	12.5029	12.1926	12.3938	13.1257
Nasvi2EG000193	14.3977	14.0646	14.6807	14.0545	14.3973	14.1742
Nasvi2EG000194	13.3228	12.3829	12.9382	11.6162	11.7489	12.784
Nasvi2EG000195	11.1454	11.4371	11.8458	10.9204	11.036	10.8404
Nasvi2EG000196	9.58888	15.324	15.0318	13.8294	9.78049	10.4452
Nasvi2EG000198	9.8649	13.7442	14.7809	11.2995	9.52603	8.92384
Nasvi2EG000200	13.8879	13.8398	14.1368	13.9567	14.3227	14.0301
Nasvi2EG000201	8.90828	10.2607	9.46317	10.4814	10.0168	9.11751
Nasvi2EG000202	13.2102	12.1591	12.6226	12.9802	12.8056	12.9744
Nasvi2EG000204	8.87108	11.0227	10.2723	10.5484	8.89976	9.07471
Nasvi2EG000205	8.75175	11.0212	10.1281	10.9049	9.96854	8.72777
Nasvi2EG000206	8.93688	10.3736	10.0276	9.29608	10.7244	8.67371
Nasvi2EG000207	8.65994	9.55289	9.09862	9.70192	9.38758	8.79838
Nasvi2EG000208	12.7499	13.3367	13.8867	12.8299	12.9874	12.189
Nasvi2EG000209	11.8649	12.0402	12.2627	12.0164	12.231	12.2012
Nasvi2EG000210	12.5457	12.8548	13.6092	12.0322	12.7556	12.1771
Nasvi2EG000211	12.5184	10.5208	11.1887	11.3451	11.3713	11.6569
Nasvi2EG000212	9.80856	9.57076	9.76732	10.023	9.29192	9.21825
Nasvi2EG000213	13.5841	11.9699	13.1222	12.9405	13.5372	13.1054
Nasvi2EG000214	11.5594	12.062	9.30033	8.50893	8.51974	8.68845
Nasvi2EG000215	13.5834	13.8647	13.5206	13.7079	12.5545	12.9188
Nasvi2EG000216	11.5739	13.5502	13.0947	13.1891	13.7667	10.9071
Nasvi2EG000217	8.82021	8.79829	8.7586	8.79375	8.82609	8.79034
Nasvi2EG000218	9.74396	9.83204	9.53522	9.75205	10.2322	9.67537
Nasvi2EG000219	9.87586	10.7175	10.1376	10.2471	9.65065	9.20506
Nasvi2EG000220	14.7665	9.26346	9.23195	8.76845	14.5847	14.6086
Nasvi2EG000223	9.50985	9.13353	9.17229	10.2228	9.04473	9.05303
Nasvi2EG000224	9.14535	9.01782	8.89978	9.53024	8.70888	8.73762
Nasvi2EG000225	9.05167	8.7486	8.69299	9.04984	9.22849	9.04311
Nasvi2EG000226	13.3471	13.4867	13.9504	12.6726	12.635	12.9732
Nasvi2EG000227	13.6005	13.8396	13.9047	13.2916	13.0716	13.4844
Nasvi2EG000228	13.8388	13.0313	13.881	13.4298	13.7565	13.5809
Nasvi2EG000229	8.98493	8.95529	8.78423	8.91877	8.85303	9.07607
Nasvi2EG000230	10.6508	9.38369	9.8794	9.43035	10.8051	11.3453
Nasvi2EG000233	8.70759	9.39097	10.0785	9.11266	9.93854	9.25974
Nasvi2EG000234	14.517	13.8418	14.4914	14.378	14.322	13.8836
Nasvi2EG000235	9.11538	9.58749	8.90126	9.9517	9.61045	9.27626
Nasvi2EG000236	11.0204	11.3482	10.1317	10.8248	11.3574	10.2269
Nasvi2EG000237	12.5119	12.7422	12.0744	11.7805	12.3142	12.1076
Nasvi2EG000239	11.9832	13.1946	12.0908	11.5619	12.001	12.317
Nasvi2EG000241	12.3806	11.0266	11.0051	11.1171	12.0435	11.4659
Nasvi2EG000243	9.57861	8.92381	9.04684	8.90752	13.3534	12.357
Nasvi2EG000244	9.1094	8.67173	8.71707	8.62878	14.4796	13.7278
Nasvi2EG000245	13.1365	9.46126	9.63374	8.96453	8.99482	8.86726
Nasvi2EG000246	9.05974	10.2856	11.7643	8.58916	11.524	11.2588
Nasvi2EG000247	10.5837	12.7459	11.748	11.3908	11.2175	9.91682
Nasvi2EG000248	13.0186	10.4401	10.8644	10.5088	11.7358	12.5345
Nasvi2EG000249	12.0737	10.6128	11.0655	11.0213	11.3666	11.9368
Nasvi2EG000250	9.07473	8.62031	8.65762	9.30192	9.27734	9.0979
Nasvi2EG000251	10.85	10.1021	10.1255	10.3179	10.9439	10.0003
Nasvi2EG000252	8.92893	9.95354	8.93824	10.3645	9.08697	9.12332
Nasvi2EG000253	9.04812	9.21743	8.77967	9.66125	9.21747	9.23041
Nasvi2EG000255	9.85327	9.57423	8.8322	10.6702	9.35086	9.04713
Nasvi2EG000256	13.3493	12.2267	12.4717	12.0366	13.7824	13.8297
Nasvi2EG000257	10.6708	10.8517	9.77153	10.0894	11.5801	10.8557
Nasvi2EG000258	9.58961	10.987	9.56652	9.46642	10.7112	9.6275
Nasvi2EG000259	12.0884	11.3086	10.5079	10.7223	13.207	11.8986
Nasvi2EG000261	9.27118	9.92347	9.29333	9.68925	10.0067	9.91936
Nasvi2EG000262	10.6227	8.99421	8.4989	9.70594	11.7852	10.5445
Nasvi2EG000263	9.08614	8.74755	8.85185	9.45641	9.03532	9.05672
Nasvi2EG000264	13.133	11.0616	12.3374	11.5358	12.0759	12.4269
Nasvi2EG000265	9.85121	10.368	10.3638	10.1007	10.2844	9.85426
Nasvi2EG000266	10.0854	10.2347	10.9193	9.32707	9.21594	9.50883
Nasvi2EG000267	9.63059	9.33333	9.93349	9.45494	9.82655	9.14873
Nasvi2EG000268	8.94344	9.24931	9.34151	9.18883	9.18126	9.18426
Nasvi2EG000270	9.10966	10.1199	9.98007	10.0541	10.1046	9.14733
Nasvi2EG000271	12.7218	12.2891	12.6839	12.49	11.2774	11.5842
Nasvi2EG000272	9.96685	9.66477	9.64143	10.2023	9.71562	9.73522
Nasvi2EG000273	8.80786	8.80494	9.47635	9.64761	12.4729	9.45998
Nasvi2EG000274	13.237	12.0307	12.602	10.9254	12.2099	12.3458
Nasvi2EG000275	10.9944	8.75017	8.65207	8.68055	9.24089	9.92298
Nasvi2EG000276	12.0402	8.91389	8.6287	8.87991	11.1821	11.2519
Nasvi2EG000277	11.0318	8.76232	8.635	8.9076	10.0317	10.4031
Nasvi2EG000278	11.0083	8.72673	8.68931	8.91535	10.0008	10.7662
Nasvi2EG000279	14.5485	9.11009	8.53787	8.59432	13.7712	14.1754
Nasvi2EG000280	8.51437	8.65476	8.68592	8.65983	10.3776	9.14904
Nasvi2EG000282	13.0476	11.8227	11.3743	12.9844	12.69	12.1201
Nasvi2EG000283	8.94507	9.99466	9.46374	9.31118	10.4483	8.94387
Nasvi2EG000284	9.51979	14.4656	14.6883	9.28787	11.3596	9.70562
Nasvi2EG000285	13.7648	9.79951	9.79068	10.1907	10.0208	9.94531
Nasvi2EG000286	13.2289	11.161	11.3317	12.6324	11.845	12.1361
Nasvi2EG000287	12.5181	11.075	11.3765	10.0501	10.3943	9.53822
Nasvi2EG000288	12.9447	12.9809	13.6999	12.516	12.8475	13.274
Nasvi2EG000289	13.566	13.4515	14.1254	12.7823	13.8754	13.5276
Nasvi2EG000290	14.4204	13.835	14.0007	14.1458	14.4273	13.9501
Nasvi2EG000292	11.1844	9.90315	9.17454	9.35648	8.93118	8.90814
Nasvi2EG000293	10.6636	8.82815	8.77677	8.85636	8.99274	9.08955
Nasvi2EG000294	10.1014	9.01165	9.08674	9.42531	9.44003	9.86653
Nasvi2EG000295	12.0384	9.55205	10.6615	9.90449	11.5162	12.1371
Nasvi2EG000296	11.6206	10.0517	10.5479	10.6804	11.3398	11.7916
Nasvi2EG000297	9.11909	9.33413	8.63537	8.7971	9.00745	9.19407
Nasvi2EG000298	9.38849	8.53916	8.59454	8.60845	9.04896	8.94492
Nasvi2EG000301	12.5096	10.9556	10.0591	10.8848	13.1411	12.3156
Nasvi2EG000302	8.91964	8.77642	8.64732	8.75069	8.84729	8.97475
Nasvi2EG000305	14.2431	12.4788	12.5815	12.0372	13.7549	13.8605
Nasvi2EG000307	13.8299	13.126	12.9728	12.311	12.5686	12.7114
Nasvi2EG000308	13.3585	14.1155	14.0247	13.5272	13.4327	13.3092
Nasvi2EG000309	13.0704	13.6788	14.0456	13.2488	13.1619	12.2994
Nasvi2EG000310	13.4084	12.2326	13.7569	13.6372	13.7378	13.2725
Nasvi2EG000311	13.4257	13.4831	13.7017	12.8384	12.699	12.6989
Nasvi2EG000312	14.602	14.4417	14.6075	14.4957	14.5629	14.4934
Nasvi2EG000313	13.0457	11.3503	11.2865	11.9271	12.6695	12.8266
Nasvi2EG000314	13.3948	13.0618	12.9303	13.1459	12.7508	12.9529
Nasvi2EG000315	11.5523	10.5078	10.8073	12.6605	11.7171	11.2813
Nasvi2EG000316	10.5162	11.066	11.3546	10.9249	10.9265	11.3784
Nasvi2EG000317	11.7709	10.9648	11.7054	12.3098	10.7634	11.2849
Nasvi2EG000319	14.2152	14.3372	14.7653	14.3719	14.5883	13.8574
Nasvi2EG000322	11.298	10.7987	11.2084	11.4928	10.8454	11.3736
Nasvi2EG000323	12.2634	11.6949	12.4644	11.6137	11.0571	10.9039
Nasvi2EG000324	12.8013	12.6735	13.1735	10.6359	11.8141	12.3214
Nasvi2EG000325	13.4299	10.9048	13.4189	13.64	14.0253	13.6335
Nasvi2EG000326	11.7114	11.4075	10.609	10.9032	10.98	11.622
Nasvi2EG000328	10.573	11.8026	10.3784	11.023	11.4756	10.696
Nasvi2EG000329	8.79511	9.16173	9.49534	10.8456	9.0386	8.95758
Nasvi2EG000330	8.71298	10.6027	11.3357	13.3871	9.26553	8.84579
Nasvi2EG000331	14.0147	13.7095	14.4113	14.4929	14.5623	13.7578
Nasvi2EG000332	12.2368	11.1717	11.1998	13.3413	12.3924	11.9453
Nasvi2EG000333	8.60643	8.6015	8.62071	8.69835	8.53779	8.72143
Nasvi2EG000334	8.65531	8.59226	8.69686	9.72633	9.21322	9.24294
Nasvi2EG000335	11.3026	8.73456	8.67756	10.2539	10.0865	9.64166
Nasvi2EG000336	9.4209	9.16651	8.86834	9.93939	10.0409	10.7513
Nasvi2EG000337	8.56113	8.71613	8.72496	9.74489	8.85992	9.27514
Nasvi2EG000338	9.47765	9.59727	9.35271	9.70271	9.23512	9.00186
Nasvi2EG000339	11.1351	11.0961	11.3371	11.4864	10.364	10.1176
Nasvi2EG000340	12.8194	12.1069	13.1874	11.9902	12.4139	12.6455
Nasvi2EG000341	14.4626	14.6026	14.8108	14.9911	14.8326	14.3702
Nasvi2EG000344	13.7704	12.384	12.7206	11.8971	12.6608	13.2379
Nasvi2EG000345	14.4024	14.3411	14.7762	14.2663	14.5063	14.272
Nasvi2EG000346	11.1403	11.3892	11.977	10.9843	10.9013	11.6363
Nasvi2EG000347	8.7467	12.5803	11.9254	11.2783	10.6366	9.20494
Nasvi2EG000349	10.9222	8.64978	8.67682	8.61097	8.70645	8.7659
Nasvi2EG000350	8.72131	9.07111	8.99298	8.66236	8.76423	8.75846
Nasvi2EG000351	8.52639	8.90082	9.48496	8.94203	12.7053	12.5257
Nasvi2EG000352	8.46468	9.08111	9.88588	8.68598	12.224	12.4847
Nasvi2EG000353	8.64061	10.1469	10.8129	8.94841	10.2845	10.6146
Nasvi2EG000354	8.59713	9.34688	9.16966	8.83979	11.2595	13.0459
Nasvi2EG000356	13.6477	12.9821	12.9315	13.4409	13.1926	13.6841
Nasvi2EG000357	8.69152	8.95294	8.83691	9.06703	8.95318	8.73754
Nasvi2EG000359	8.62272	8.57171	8.6761	8.53091	8.61485	8.58704
Nasvi2EG000360	8.79119	9.17951	8.8758	9.30952	9.22803	8.6946
Nasvi2EG000361	8.67978	8.83437	8.68814	9.12979	10.9868	8.69749
Nasvi2EG000362	8.69829	9.01649	8.79371	9.72663	10.5015	8.97447
Nasvi2EG000363	11.4762	10.2243	10.2065	10.3143	10.3962	10.8912
Nasvi2EG000364	8.78451	10.3849	10.5957	10.2313	10.3709	10.0923
Nasvi2EG000365	12.4688	10.6532	10.8225	11.2046	12.5486	12.9895
Nasvi2EG000366	10.4483	9.03799	9.31814	9.75705	9.91108	10.0779
Nasvi2EG000367	11.8431	10.6071	11.2169	10.7171	10.8556	12.0655
Nasvi2EG000368	10.134	10.7663	9.58872	10.704	11.5131	10.6265
Nasvi2EG000369	12.9176	14.55	14.3389	13.7587	13.9708	13.2942
Nasvi2EG000370	11.3937	10.8887	11.1409	11.2856	11.6727	12.4783
Nasvi2EG000371	8.77309	9.40125	9.41776	10.4921	9.39144	9.42354
Nasvi2EG000372	8.76152	9.14171	9.72404	9.09027	9.28112	9.15206
Nasvi2EG000375	8.65883	8.54665	8.51991	8.41085	14.2433	14.0846
Nasvi2EG000376	8.77627	10.6084	9.71372	9.58975	9.78817	9.10541
Nasvi2EG000377	13.9985	12.4679	13.0699	11.3292	13.2587	13.5276
Nasvi2EG000378	8.58763	10.0915	10.6904	8.44499	12.364	11.104
Nasvi2EG000379	8.48795	8.98779	8.73003	8.38192	9.99871	9.10646
Nasvi2EG000380	8.60115	8.56534	8.61793	8.38323	9.10273	9.09657
Nasvi2EG000382	8.8359	8.92454	8.95404	8.88389	8.70474	8.71956
Nasvi2EG000385	9.73537	9.50391	9.15456	13.7904	8.82061	8.7818
Nasvi2EG000386	8.82623	8.81457	8.85212	11.1997	8.56596	8.75584
Nasvi2EG000387	13.2457	12.2162	11.287	10.9971	12.7442	12.5805
Nasvi2EG000388	14.5673	13.4765	13.1957	13.8491	14.3923	14.1411
Nasvi2EG000389	9.53823	9.73438	9.89109	9.72706	9.59403	9.75476
Nasvi2EG000392	13.4667	13.8455	14.4517	14.0553	13.1312	13.5186
Nasvi2EG000393	9.72495	14.7678	12.376	10.8893	11.2785	9.43146
Nasvi2EG000394	11.9718	11.6806	12.7041	9.78807	10.9621	11.3576
Nasvi2EG000395	11.0909	11.0079	12.2097	10.2684	10.9499	11.6487
Nasvi2EG000398	11.5103	13.5334	11.0654	10.362	9.34784	9.25691
Nasvi2EG000399	8.71654	10.0003	9.22018	9.04825	12.0037	10.6291
Nasvi2EG000400	10.8972	12.4568	11.5525	12.4055	11.6261	11.3834
Nasvi2EG000404	13.1936	13.2887	13.5618	13.7656	13.8654	12.9495
Nasvi2EG000405	13.0372	13.3458	13.1368	11.6388	12.9042	12.6348
Nasvi2EG000408	12.0024	8.94511	8.8006	8.72522	10.4911	11.0375
Nasvi2EG000409	8.90153	9.5666	9.44395	9.94095	10.2349	9.66503
Nasvi2EG000410	8.81914	8.62324	8.60409	8.74065	10.4425	8.77717
Nasvi2EG000411	8.94857	8.5138	8.53768	8.5822	8.97604	9.03471
Nasvi2EG000412	11.8082	8.74579	8.6702	9.49072	11.2868	10.9429
Nasvi2EG000413	8.86833	11.5545	11.1426	9.63409	9.28096	9.00348
Nasvi2EG000414	9.29049	10.4612	9.88933	10.3612	9.49257	9.2462
Nasvi2EG000415	14.2565	14.6314	14.5779	14.9367	14.8312	13.9391
Nasvi2EG000416	12.1387	11.7399	12.0744	11.9658	10.9407	11.2108
Nasvi2EG000417	12.1151	11.3059	11.5031	11.1166	11.3431	11.3829
Nasvi2EG000418	13.1734	11.4126	11.8621	12.0235	12.7565	13.026
Nasvi2EG000419	11.6442	10.1531	10.3676	10.3121	10.8494	10.9294
Nasvi2EG000420	11.2881	10.6694	10.3466	10.5165	11.0941	10.4479
Nasvi2EG000421	11.8291	11.3876	10.4243	10.7159	11.3382	10.5627
Nasvi2EG000422	12.6959	11.4684	12.5542	11.5157	12.2163	12.3738
Nasvi2EG000423	12.5698	11.895	12.7021	11.1571	11.6886	12.2829
Nasvi2EG000424	11.701	12.577	13.476	12.9026	11.1063	11.328
Nasvi2EG000425	10.7522	12.9658	13.9212	11.4159	11.1332	10.7825
Nasvi2EG000426	11.9968	12.3305	13.0838	12.7252	13.5013	11.9468
Nasvi2EG000427	9.80342	10.5914	10.0068	10.3732	10.7554	10.7048
Nasvi2EG000431	8.92895	12.2703	11.7215	12.0566	11.5207	10.642
Nasvi2EG000432	9.49705	11.3901	10.1417	11.9087	11.6108	9.56391
Nasvi2EG000433	10.0128	10.9936	9.68529	11.0151	10.1628	9.85237
Nasvi2EG000434	13.253	11.4699	11.4076	13.4829	12.5574	12.1962
Nasvi2EG000435	12.0123	14.882	14.3204	14.8784	12.0456	10.6568
Nasvi2EG000436	13.2008	12.1054	12.659	13.4522	13.0329	13.3043
Nasvi2EG000437	12.5038	12.9825	13.7919	13.4097	13.1809	13.1322
Nasvi2EG000438	13.7416	13.4025	13.248	14.2674	13.1388	13.0256
Nasvi2EG000439	9.8924	9.82434	9.75435	10.2137	9.78611	10.538
Nasvi2EG000440	8.89366	9.88568	9.09869	9.39929	9.66345	9.05696
Nasvi2EG000441	9.38757	10.0778	9.20476	9.4846	9.64358	9.56571
Nasvi2EG000442	9.46485	12.6839	10.8985	9.85774	11.6574	9.82949
Nasvi2EG000443	12.9097	13.7718	12.2838	12.6985	13.1626	11.5066
Nasvi2EG000444	13.6703	13.1733	13.6009	14.2757	13.7244	12.8382
Nasvi2EG000445	13.9279	13.935	14.2724	13.7901	13.8216	13.6269
Nasvi2EG000446	13.8141	13.8519	14.2223	13.8389	13.6608	13.3493
Nasvi2EG000447	13.3511	13.6465	13.739	13.3019	13.9565	13.7265
Nasvi2EG000448	13.7664	13.9313	14.1239	14.2842	13.8392	13.5639
Nasvi2EG000449	11.1737	11.8149	11.8892	11.1938	11.9014	12.0229
Nasvi2EG000450	10.2864	11.1589	10.6363	11.765	11.8452	11.7724
Nasvi2EG000451	10.9236	10.011	9.73128	10.6221	10.7627	11.1818
Nasvi2EG000452	10.1639	9.48443	9.40282	9.85623	10.3322	10.1249
Nasvi2EG000453	13.9533	13.0118	13.5507	13.0288	13.0293	13.3576
Nasvi2EG000454	10.1058	9.6562	9.53872	10.4409	10.1115	10.227
Nasvi2EG000455	10.2272	10.4606	11.0637	12.2241	10.8231	11.061
Nasvi2EG000456	11.3201	11.3967	11.7347	11.4491	10.7202	11.4907
Nasvi2EG000457	10.2873	10.5388	10.5483	10.2388	11.3822	11.1455
Nasvi2EG000460	9.24874	9.01542	9.01308	10.318	9.69172	10.23
Nasvi2EG000461	9.00656	9.23693	9.06424	9.10778	9.06154	8.97824
Nasvi2EG000462	9.08742	10.25	9.86821	9.84058	9.82264	8.90471
Nasvi2EG000463	10.423	9.04236	9.47829	10.3746	10.1707	10.3475
Nasvi2EG000464	9.93103	9.75187	9.98268	10.1107	10.2753	10.0365
Nasvi2EG000465	9.24016	9.13891	10.2388	9.35397	9.49443	9.44523
Nasvi2EG000466	10.1268	9.09919	9.1734	9.41509	10.1936	10.2488
Nasvi2EG000467	9.57171	12.8336	12.9282	10.6437	12.3662	10.8383
Nasvi2EG000468	11.5107	10.4502	12.2034	10.5917	11.5274	11.5627
Nasvi2EG000469	14.0848	13.2037	14.2	13.5768	13.7946	13.8911
Nasvi2EG000470	11.8407	11.2439	11.7313	11.2479	12.1538	11.6218
Nasvi2EG000471	12.5862	14.3029	13.6318	12.981	13.8691	12.9478
Nasvi2EG000472	8.74356	10.4258	9.54014	11.3833	9.71977	8.85707
Nasvi2EG000473	9.1474	13.5014	11.683	12.9054	11.0682	9.16279
Nasvi2EG000474	8.72893	9.19538	9.50242	10.9218	8.62045	8.63463
Nasvi2EG000475	8.76901	8.98819	9.01908	10.4091	8.72869	8.7787
Nasvi2EG000476	8.87249	9.02644	8.88773	9.6192	8.95303	9.04462
Nasvi2EG000477	8.79586	9.88055	9.94492	10.9855	8.85422	8.8893
Nasvi2EG000478	8.7084	9.63458	10.1851	11.0715	8.7814	8.82955
Nasvi2EG000479	8.70438	9.24737	9.89447	10.6037	8.59201	8.78911
Nasvi2EG000480	8.59962	9.20223	9.72293	12.2595	8.72283	8.62408
Nasvi2EG000481	8.69091	9.42168	8.99727	11.4484	9.10549	8.88239
Nasvi2EG000482	8.921	8.89335	8.77101	9.32545	9.0595	9.17298
Nasvi2EG000483	8.65992	9.56866	9.22931	10.8155	8.53362	8.54377
Nasvi2EG000484	8.71814	8.59667	8.81821	9.26191	8.77942	9.11476
Nasvi2EG000485	9.1697	8.94684	8.92367	9.67219	9.21022	9.1544
Nasvi2EG000486	11.0882	10.4921	11.2054	11.1053	11.1232	11.6414
Nasvi2EG000487	11.9368	10.7917	10.8079	11.2582	12.0338	11.6194
Nasvi2EG000489	8.91588	9.36789	9.00315	9.90589	10.4277	10.1337
Nasvi2EG000490	9.30934	9.94112	9.30812	11.1578	11.0104	10.941
Nasvi2EG000491	8.67034	8.5989	8.53964	8.98521	9.00026	9.03732
Nasvi2EG000493	8.66923	9.21835	9.82326	10.1886	10.7525	9.06689
Nasvi2EG000497	13.8579	13.0173	13.0849	12.6789	13.4214	13.5433
Nasvi2EG000498	11.5102	10.6102	10.8414	10.7003	10.6169	10.9191
Nasvi2EG000499	12.8316	11.1568	13.0034	10.8068	12.3646	12.4513
Nasvi2EG000500	11.8393	12.6676	11.4995	14.3889	12.6596	12.4505
Nasvi2EG000502	13.7825	12.4325	12.9739	12.058	13.4772	13.5521
Nasvi2EG000503	10.5826	8.60386	8.60707	8.80466	11.0129	10.8649
Nasvi2EG000504	12.0625	11.1561	11.131	12.1588	11.9061	11.3592
Nasvi2EG000505	11.6271	10.3373	11.2415	9.8749	11.1928	12.0436
Nasvi2EG000506	13.5922	13.9122	14.2711	13.2776	13.5032	12.9976
Nasvi2EG000507	13.9837	14.0928	14.3387	14.1264	14.3114	13.0113
Nasvi2EG000508	11.8728	12.4194	12.1748	12.4062	12.6728	12.4729
Nasvi2EG000509	14.2008	14.152	14.0463	14.6681	14.4956	13.7874
Nasvi2EG000510	10.4319	11.9285	9.56005	10.4979	10.8511	10.1793
Nasvi2EG000511	12.4454	11.9135	12.5293	11.8494	11.3742	11.6251
Nasvi2EG000512	13.9746	12.5039	12.9352	12.7226	12.8504	13.2645
Nasvi2EG000515	9.8933	10.4439	10.4023	10.0026	9.4383	8.84631
Nasvi2EG000517	9.86303	9.27012	9.52527	9.4557	9.73716	10.5039
Nasvi2EG000518	9.80719	9.00104	8.88943	9.03962	9.1183	9.13103
Nasvi2EG000520	9.80268	9.76943	9.38649	9.55424	9.2377	9.21255
Nasvi2EG000521	11.3942	11.7031	11.188	10.5492	9.69036	10.3174
Nasvi2EG000525	9.25186	9.99539	9.43991	9.87007	9.42972	8.93754
Nasvi2EG000529	8.78338	8.53188	8.57341	8.53914	8.5509	8.74174
Nasvi2EG000533	8.5636	8.48737	8.52688	8.51744	8.61201	8.7359
Nasvi2EG000535	8.62909	8.5069	8.49821	8.90567	9.00076	8.64533
Nasvi2EG000541	8.58746	8.48216	8.5975	8.94269	9.10809	8.73941
Nasvi2EG000548	8.48003	8.55602	8.52874	8.7144	8.61913	8.67336
Nasvi2EG000550	9.49402	14.8326	14.0317	14.4305	13.878	12.056
Nasvi2EG000551	8.90086	10.0341	9.6892	9.14659	9.46347	9.05329
Nasvi2EG000552	10.4701	9.26624	9.29747	9.93095	9.91155	9.66538
Nasvi2EG000553	8.82983	8.81875	9.32833	9.34707	9.25302	8.84487
Nasvi2EG000554	9.3021	8.58377	8.65213	8.62279	8.85706	8.91479
Nasvi2EG000555	8.88379	8.55103	8.58681	8.52324	8.75642	8.87428
Nasvi2EG000559	8.96372	14.2929	14.0888	13.3112	11.9713	11.2241
Nasvi2EG000560	10.1055	11.1287	10.2453	11.6492	10.2135	10.0253
Nasvi2EG000561	9.81994	11.1211	9.90651	11.7112	9.86631	9.62083
Nasvi2EG000566	9.82831	10.6609	10.009	10.8398	9.73245	9.12634
Nasvi2EG000567	9.78461	10.4156	9.81432	10.7122	9.59329	9.06058
Nasvi2EG000572	11.4929	10.7638	11.338	10.1693	9.9607	10.2094
Nasvi2EG000573	12.7973	11.8466	12.843	12.1061	11.9721	12.4164
Nasvi2EG000574	10.3029	11.9828	12.2261	11.551	12.3886	11.5649
Nasvi2EG000575	9.36236	10.5566	9.62325	10.1977	10.3986	10.2292
Nasvi2EG000578	10.3714	12.0393	10.4881	10.5239	10.2729	10.2151
Nasvi2EG000579	9.32936	12.7723	10.3082	10.2609	9.97411	9.75698
Nasvi2EG000580	11.1417	9.17808	9.29918	9.42709	10.072	10.4919
Nasvi2EG000581	10.9621	9.92363	10.2776	10.2307	11.1444	11.1311
Nasvi2EG000582	14.5324	13.8128	13.9224	14.1732	14.4304	14.541
Nasvi2EG000584	14.013	12.888	13.0916	13.4633	13.3343	13.7099
Nasvi2EG000585	14.2104	13.9863	14.1721	14.2665	14.006	13.8403
Nasvi2EG000586	10.1979	9.18225	9.22972	8.98251	9.43506	10.4744
Nasvi2EG000587	13.035	11.8027	12.6597	11.4587	11.378	12.2432
Nasvi2EG000588	12.1852	10.2032	11.3315	10.6179	11.4198	12.0119
Nasvi2EG000589	10.2054	8.95975	10.8885	9.30272	10.1975	9.51806
Nasvi2EG000590	9.56006	10.0901	11.8164	10.2637	11.3899	9.85664
Nasvi2EG000591	8.77368	8.53944	8.60923	8.54363	8.66215	8.75595
Nasvi2EG000592	8.70183	8.6046	8.71228	8.58436	8.74486	8.93533
Nasvi2EG000593	13.0848	11.4181	10.237	9.92125	10.5564	11.2019
Nasvi2EG000594	11.5228	9.47639	9.40196	9.83366	9.78934	10.5298
Nasvi2EG000595	11.8663	10.6483	11.6565	11.1229	11.2879	11.8154
Nasvi2EG000596	12.4994	10.7356	11.189	10.788	11.7592	12.4676
Nasvi2EG000597	13.4517	13.5775	13.8366	13.9899	13.6809	13.142
Nasvi2EG000598	12.1606	11.1979	10.8347	12.2969	12.5973	11.7725
Nasvi2EG000599	9.87309	9.66356	8.82975	10.9615	12.0491	9.45701
Nasvi2EG000600	9.53991	8.3987	8.80158	8.48679	8.96264	8.92581
Nasvi2EG000601	14.1981	13.965	14.5665	14.4302	14.4172	14.0317
Nasvi2EG000602	14.143	14.0975	14.5594	14.5114	13.8281	13.7599
Nasvi2EG000603	8.89039	10.5356	9.46529	9.99628	10.0433	8.89674
Nasvi2EG000604	12.3386	11.6707	11.143	12.4648	13.0131	12.8029
Nasvi2EG000605	10.7552	10.4134	10.4197	10.8401	11.6125	10.9019
Nasvi2EG000606	13.3409	13.206	13.7249	12.9068	13.5003	12.8323
Nasvi2EG000610	8.82413	9.38556	9.07205	9.40438	9.91971	8.93347
Nasvi2EG000611	8.64159	8.58834	8.73866	8.68522	8.71162	8.68788
Nasvi2EG000612	8.64532	9.07916	8.90551	9.31626	9.75673	8.83393
Nasvi2EG000614	8.6161	9.20158	8.92738	9.45531	9.97748	8.80257
Nasvi2EG000623	8.77	9.79861	9.49987	9.85409	9.27887	9.70394
Nasvi2EG000624	8.74518	11.9736	13.2689	13.7715	13.4951	11.8931
Nasvi2EG000625	8.68905	9.17619	10.1138	9.51892	9.8033	8.98335
Nasvi2EG000626	9.28121	9.19201	9.74888	9.72233	9.85792	9.68344
Nasvi2EG000628	8.76553	9.74832	9.7	9.7914	9.58958	8.77926
Nasvi2EG000629	8.74651	8.70579	8.71367	8.74231	8.6672	8.77971
Nasvi2EG000630	8.66916	10.7115	9.82355	9.96186	10.7546	8.89104
Nasvi2EG000631	12.2609	9.81556	10.3942	10.4373	11.5927	11.979
Nasvi2EG000633	13.038	13.4448	13.5869	13.3069	13.3393	13.1259
Nasvi2EG000634	9.77929	8.91766	8.87181	8.77625	9.20138	9.25323
Nasvi2EG000635	8.85416	8.6928	8.79737	8.85115	8.82227	8.64042
Nasvi2EG000636	8.86221	9.45714	9.29685	9.66024	9.14493	8.93154
Nasvi2EG000638	8.66191	10.2763	9.4465	14.1248	10.116	9.09923
Nasvi2EG000641	13.4708	13.7918	13.4397	8.61911	13.616	13.5755
Nasvi2EG000642	8.74074	8.54444	8.55405	8.39003	8.58308	8.70503
Nasvi2EG000643	8.62813	8.50657	8.51828	8.35729	8.74392	8.73622
Nasvi2EG000644	8.57846	8.503	8.53485	8.36511	8.53595	8.73849
Nasvi2EG000645	8.53078	8.46659	8.50764	8.5919	8.75774	8.67625
Nasvi2EG000646	10.1062	9.18774	9.3304	10.158	9.88393	10.612
Nasvi2EG000648	8.71683	9.24851	9.82242	9.0544	10.2074	9.31516
Nasvi2EG000649	8.67982	9.25974	10.4376	11.0056	11.7115	10.7447
Nasvi2EG000653	11.8694	8.57056	8.58888	8.42245	10.6228	11.4626
Nasvi2EG000656	12.0782	11.8529	11.8833	13.4727	12.2594	12.014
Nasvi2EG000658	10.5385	9.36291	9.37448	9.8614	9.93942	10.0535
Nasvi2EG000659	14.1227	12.3791	13.7487	11.886	13.0115	12.6432
Nasvi2EG000660	13.5934	12.4875	13.47	12.9919	13.5304	13.2294
Nasvi2EG000661	8.73551	8.6866	8.6777	9.11314	9.0391	9.24318
Nasvi2EG000662	8.99353	10.0147	9.47917	9.80883	9.45985	9.05494
Nasvi2EG000666	10.0141	10.744	9.41292	9.7383	9.13915	9.03678
Nasvi2EG000667	8.61646	8.64646	8.56638	8.43901	11.6972	11.3943
Nasvi2EG000668	8.56772	8.59563	8.54133	8.38964	11.7014	11.0574
Nasvi2EG000669	8.75206	8.60612	8.59393	8.42505	8.94351	9.17822
Nasvi2EG000670	8.49502	8.55849	9.45101	8.36549	8.42752	8.69893
Nasvi2EG000671	8.78941	8.98185	8.98574	11.3281	10.1545	9.69809
Nasvi2EG000672	8.84346	12.9743	11.4699	13.5867	10.541	9.51224
Nasvi2EG000673	12.9824	8.82073	8.67374	8.41121	12.7843	13.7001
Nasvi2EG000674	8.58691	8.65418	8.7497	8.75645	12.0416	10.7504
Nasvi2EG000675	8.65686	8.92335	8.81064	8.63948	8.54596	8.71673
Nasvi2EG000676	8.6541	8.52518	8.59323	8.45618	8.48931	8.77802
Nasvi2EG000677	8.59498	8.55929	9.18679	8.52496	8.57753	8.66279
Nasvi2EG000678	9.25324	8.9387	8.74374	9.87255	9.33622	9.25661
Nasvi2EG000679	15.056	9.82547	8.68904	8.81068	14.4322	14.6414
Nasvi2EG000680	8.68995	8.59243	8.67709	8.6232	8.53005	8.69187
Nasvi2EG000686	8.38388	8.81858	8.49444	9.23757	9.08305	8.57364
Nasvi2EG000688	8.60637	8.81639	8.74962	8.72005	8.47578	8.76474
Nasvi2EG000689	8.69097	9.23969	8.9227	8.906	8.56505	8.83389
Nasvi2EG000690	8.52235	8.50129	8.64238	8.38636	8.42024	8.52835
Nasvi2EG000691	8.66235	12.6484	12.4789	8.72634	8.87913	8.84296
Nasvi2EG000692	8.66959	9.49256	10.2882	9.30495	10.7414	9.606
Nasvi2EG000693	8.58123	9.02446	9.79137	10.1389	9.95568	10.0079
Nasvi2EG000694	8.52761	8.7924	11.4225	8.87317	10.6619	8.98893
Nasvi2EG000695	8.68147	10.5618	11.6438	8.50419	10.7265	8.68463
Nasvi2EG000696	8.66738	8.80272	8.59613	8.62549	12.9656	8.93267
Nasvi2EG000697	11.1017	13.9671	13.4836	12.1825	12.4684	11.5881
Nasvi2EG000698	12.8089	12.4024	12.9524	12.8754	12.7413	12.5663
Nasvi2EG000700	10.2753	8.84874	8.81031	9.37143	12.5495	9.55128
Nasvi2EG000701	14.1199	13.4578	13.9148	12.3057	13.2603	13.4046
Nasvi2EG000702	12.2761	10.7838	11.593	11.2179	11.3399	12.0417
Nasvi2EG000703	8.98875	9.06036	8.95705	9.37219	9.24211	8.9483
Nasvi2EG000704	12.1392	12.0622	13.2094	13.9056	14.0384	13.3444
Nasvi2EG000705	11.3742	11.1897	10.1155	10.5421	11.1061	11.0618
Nasvi2EG000707	8.76909	8.86676	8.89745	8.97175	8.75799	8.77493
Nasvi2EG000708	11.0411	9.8294	10.1131	10.6464	10.8891	11.1753
Nasvi2EG000709	9.13303	9.65076	9.65947	9.50041	9.19477	8.97458
Nasvi2EG000710	13.7469	13.1648	13.2439	13.8811	14.0829	13.7509
Nasvi2EG000711	9.87835	10.8932	9.70277	11.0851	10.6313	9.48828
Nasvi2EG000714	9.19929	9.47711	8.87691	9.37089	9.37043	9.0506
Nasvi2EG000715	9.54712	10.6884	9.43144	10.9689	10.4435	9.42931
Nasvi2EG000716	11.5928	9.70733	10.0264	9.78302	10.3687	11.1789
Nasvi2EG000717	10.9074	9.70944	9.64065	13.2382	11.8127	11.1507
Nasvi2EG000718	12.7703	13.0279	13.5938	13.8586	12.669	11.6095
Nasvi2EG000719	8.71915	10.5223	9.17938	9.01742	8.98017	8.83831
Nasvi2EG000720	8.68343	10.0533	9.31257	9.84562	9.2748	9.06866
Nasvi2EG000721	8.81868	13.2724	12.1367	12.3719	11.2444	9.66446
Nasvi2EG000722	8.6558	9.14632	8.80501	13.9117	10.8966	10.7574
Nasvi2EG000723	8.91514	10.4469	9.65197	12.0367	10.4792	9.86945
Nasvi2EG000724	9.01304	14.1859	13.6667	11.663	13.3799	10.0942
Nasvi2EG000725	9.30422	10.477	10.1557	9.48287	9.69642	9.0476
Nasvi2EG000726	9.40315	13.7625	12.4772	12.1205	10.1548	9.11431
Nasvi2EG000727	9.09325	11.7525	11.592	9.6829	9.82389	8.99499
Nasvi2EG000728	11.0518	11.9808	12.2691	12.9282	11.7967	11.3063
Nasvi2EG000729	12.6596	13.4721	13.9073	14.003	13.203	12.8292
Nasvi2EG000730	9.81637	9.44252	9.43021	9.90005	9.73702	9.30536
Nasvi2EG000731	9.2346	9.19577	9.21548	9.623	9.82895	10.1363
Nasvi2EG000732	8.7614	8.98428	8.94017	9.67275	10.0734	10.0571
Nasvi2EG000733	8.75663	8.94746	9.18068	9.42136	9.14566	9.11151
Nasvi2EG000734	8.81138	9.26261	9.36128	9.54415	9.29637	9.17251
Nasvi2EG000735	8.7348	8.79007	8.8697	9.17419	8.81987	8.93661
Nasvi2EG000736	9.39259	14.1266	11.7114	12.6339	11.1736	10.4352
Nasvi2EG000738	13.1231	13.796	13.7689	14.4195	13.921	13.4447
Nasvi2EG000740	11.8483	11.1167	10.455	11.0158	11.4066	11.1574
Nasvi2EG000741	12.1068	10.1132	9.83769	12.3861	11.6092	11.6901
Nasvi2EG000742	13.8704	12.5468	13.0382	12.994	13.5659	13.1097
Nasvi2EG000743	13.6805	13.4444	13.7527	13.6585	13.8188	12.769
Nasvi2EG000744	12.3493	10.7322	12.4456	10.1336	11.4692	12.1478
Nasvi2EG000745	12.2879	10.6385	9.9331	10.8637	12.002	12.3779
Nasvi2EG000746	13.0836	10.3886	9.74486	9.8535	12.2929	12.5084
Nasvi2EG000750	8.79444	10.0619	10.0158	11.4646	10.556	9.41895
Nasvi2EG000752	11.8105	11.1832	11.9092	10.0082	10.3748	10.9678
Nasvi2EG000753	14.3043	9.53948	8.85888	8.86146	13.1566	13.9477
Nasvi2EG000754	8.63929	8.75536	8.85734	9.03975	8.89339	8.73737
Nasvi2EG000756	8.71211	8.59572	8.85962	8.62505	8.60191	8.74071
Nasvi2EG000757	8.91549	11.5089	11.3627	11.0349	10.5579	10.3847
Nasvi2EG000758	10.8879	11.3826	11.0962	11.0893	10.8363	11.3294
Nasvi2EG000759	9.02117	11.3504	10.7998	13.1806	9.5834	9.19466
Nasvi2EG000760	8.71046	12.0604	12.4172	11.36	10.9056	8.98923
Nasvi2EG000761	8.62661	8.55442	8.60874	8.5342	8.66061	8.79198
Nasvi2EG000762	9.38926	8.83782	8.85713	8.73934	12.1039	11.0645
Nasvi2EG000764	10.0063	10.963	11.4784	10.3078	9.11126	9.32344
Nasvi2EG000765	14.5706	14.6745	14.872	14.7418	14.8055	14.303
Nasvi2EG000766	8.74397	8.62479	8.59835	8.9054	10.0953	8.7611
Nasvi2EG000767	8.74318	8.54366	8.67449	8.75121	8.99415	8.88867
Nasvi2EG000768	9.7472	9.1931	9.81946	8.8226	9.4806	9.94893
Nasvi2EG000769	9.65012	9.20699	10.0104	8.87815	9.84784	10.1308
Nasvi2EG000770	9.7322	8.83681	9.92046	8.65196	9.05138	9.25533
Nasvi2EG000771	9.75113	8.4997	8.80935	8.71457	9.06631	9.45122
Nasvi2EG000772	9.05791	8.58413	8.62379	8.69633	8.78213	9.10062
Nasvi2EG000773	11.6084	9.0771	8.63002	8.84664	8.59724	8.92404
Nasvi2EG000774	9.40834	10.5222	10.0861	10.3761	9.95174	10.0377
Nasvi2EG000775	9.95145	10.9869	10.6661	10.9508	10.4611	10.7365
Nasvi2EG000776	8.68634	9.26067	11.3225	14.2611	14.0374	13.8284
Nasvi2EG000777	8.57539	8.58215	8.69222	9.00821	13.493	11.6082
Nasvi2EG000778	8.83584	9.08327	8.93179	9.47158	9.39017	9.07363
Nasvi2EG000779	8.99979	9.56247	9.3373	9.90413	9.71781	9.37891
Nasvi2EG000780	9.40227	8.8648	8.82071	9.02435	9.83624	9.28952
Nasvi2EG000782	12.8186	11.8492	12.4913	10.7223	11.9147	12.7556
Nasvi2EG000783	9.34027	10.1354	9.95025	11.9132	9.99411	9.56062
Nasvi2EG000784	14.3961	13.731	13.8859	13.5783	14.3714	14.3585
Nasvi2EG000786	14.4717	14.45	14.667	14.6347	14.6507	14.5947
Nasvi2EG000788	11.1298	9.13554	9.93418	9.50972	10.8039	11.2148
Nasvi2EG000789	11.6523	9.94113	9.96422	10.2858	11.3062	11.2342
Nasvi2EG000790	10.1834	9.04986	9.27123	10.234	9.77506	9.87376
Nasvi2EG000791	13.1136	11.89	12.7144	11.15	12.4688	12.8024
Nasvi2EG000792	13.0415	10.5419	12.5546	10.7463	12.1341	12.6523
Nasvi2EG000793	10.1702	10.8408	9.92285	10.8127	10.0876	9.58195
Nasvi2EG000794	13.9526	13.1779	13.6762	13.7755	13.5753	13.4809
Nasvi2EG000795	12.9589	11.9338	12.7811	12.4439	12.1133	12.3161
Nasvi2EG000796	12.2819	11.0281	10.9422	12.3539	12.1169	12.2261
Nasvi2EG000797	13.2452	13.1504	12.7263	14.1883	13.9464	13.0968
Nasvi2EG000799	11.2235	10.5462	9.88966	12.1209	11.7078	11.5508
Nasvi2EG000800	13.1262	13.1881	13.6554	12.3357	12.1981	13.0194
Nasvi2EG000801	9.07941	9.57209	9.11151	9.30502	9.67219	8.79759
Nasvi2EG000802	10.9476	10.0779	11.079	11.573	11.1755	11.1892
Nasvi2EG000803	12.243	11.3143	12.4447	12.2741	12.1839	12.5541
Nasvi2EG000804	11.9888	11.2391	12.133	11.9776	12.3149	12.0485
Nasvi2EG000805	12.3911	10.7093	13.0888	13.3806	12.6125	12.6595
Nasvi2EG000806	12.8395	13.1685	13.3996	12.7414	12.5195	12.4388
Nasvi2EG000807	8.88823	11.133	8.91517	8.68055	10.6174	8.87213
Nasvi2EG000808	9.28322	13.5595	14.7279	9.47353	13.2726	12.8244
Nasvi2EG000809	8.62875	12.083	11.6814	8.45018	10.1189	9.20505
Nasvi2EG000810	8.58486	10.8038	10.3083	8.39396	9.20511	8.89444
Nasvi2EG000811	8.72375	10.6135	10.3756	8.59451	8.82228	8.7195
Nasvi2EG000812	8.70977	9.50184	10.5424	8.43122	8.5149	8.63617
Nasvi2EG000813	8.61501	9.16286	9.24908	8.57349	8.59474	8.69864
Nasvi2EG000814	8.66431	8.86945	9.05458	8.48868	8.60233	8.63471
Nasvi2EG000815	10.2674	8.61013	8.73639	8.95685	9.17968	9.61589
Nasvi2EG000816	10.7631	12.0819	11.6595	14.2386	11.8956	11.3059
Nasvi2EG000817	12.6356	8.61834	8.65521	9.20855	10.7639	11.2129
Nasvi2EG000819	8.9176	9.35165	11.2199	11.0385	10.4256	9.26245
Nasvi2EG000820	11.0395	9.44275	9.32529	11.729	9.62896	9.86579
Nasvi2EG000822	12.4276	13.4997	12.2045	14.0316	12.5711	12.6269
Nasvi2EG000823	11.2745	11.337	10.0981	13.8684	12.3749	11.5076
Nasvi2EG000824	12.9247	11.7054	12.0644	12.4135	11.9902	12.6704
Nasvi2EG000825	11.6609	9.95088	11.051	10.9422	11.2067	11.576
Nasvi2EG000826	12.885	12.4071	13.19	13.3727	12.586	12.1025
Nasvi2EG000827	8.79295	8.83559	9.46133	10.5248	8.74253	8.79842
Nasvi2EG000828	9.64714	11.3578	12.0761	12.2039	11.3748	10.5412
Nasvi2EG000829	11.3866	12.2907	12.644	11.4518	12.392	12.0903
Nasvi2EG000833	12.1161	12.1128	12.2222	11.9095	12.1996	12.7562
Nasvi2EG000834	9.17198	9.98512	9.30429	9.60063	9.19574	9.01885
Nasvi2EG000835	8.78236	11.9198	9.81366	10.2122	9.06361	8.7885
Nasvi2EG000836	11.2759	11.3373	11.8103	11.1288	10.7032	11.2674
Nasvi2EG000837	11.0432	10.945	11.4988	11.37	10.5467	10.7053
Nasvi2EG000838	13.64	8.789	8.53344	8.6489	11.6297	12.6584
Nasvi2EG000839	8.77759	8.78752	8.95694	13.6393	9.16459	8.86439
Nasvi2EG000841	8.66341	8.55254	8.61141	8.65039	8.60212	8.83487
Nasvi2EG000842	8.98983	14.7293	13.5469	13.5444	9.60273	8.98397
Nasvi2EG000843	11.3827	15.3112	14.9079	14.2754	11.831	11.0589
Nasvi2EG000844	8.8482	14.0586	13.3371	11.5528	11.6157	9.73649
Nasvi2EG000845	9.16454	12.6281	11.5345	12.4609	9.46422	8.90191
Nasvi2EG000848	8.8721	14.6005	14.107	13.8065	10.1996	9.27157
Nasvi2EG000849	8.64037	8.80211	8.89671	9.13279	9.86425	9.341
Nasvi2EG000850	11.7491	11.6778	12.6859	14.0087	13.8283	13.1373
Nasvi2EG000851	13.3494	11.3353	11.8674	11.7918	12.5629	12.7468
Nasvi2EG000852	9.22981	14.1285	13.6103	15.1581	14.0689	11.904
Nasvi2EG000853	8.72676	8.60964	8.61942	8.87523	8.86056	8.69774
Nasvi2EG000854	8.81206	8.91772	8.94975	9.00833	9.01628	8.97578
Nasvi2EG000855	12.7062	11.9934	13.018	10.3256	13.7112	13.1137
Nasvi2EG000856	9.44303	8.91733	9.07999	9.03787	9.08526	9.41984
Nasvi2EG000857	11.9545	12.1917	12.4175	12.044	11.5228	11.8703
Nasvi2EG000858	13.4378	13.9737	14.4146	14.3131	13.7167	13.0137
Nasvi2EG000859	14.2093	14.3718	14.2066	14.4098	14.2842	14.1798
Nasvi2EG000860	11.1668	9.39562	10.157	9.92482	10.772	11.8028
Nasvi2EG000861	14.5445	14.4471	14.5198	14.5598	14.2766	13.7215
Nasvi2EG000862	14.6748	13.6862	14.0202	12.1091	13.6189	14.5825
Nasvi2EG000863	9.22904	10.2042	9.18148	9.5029	9.68376	9.24811
Nasvi2EG000864	14.3037	14.5685	14.3791	14.5304	14.1594	13.7887
Nasvi2EG000865	13.9096	13.9768	14.1006	12.822	13.8075	13.7059
Nasvi2EG000866	12.1824	10.8294	11.7154	10.6498	11.3424	12.5104
Nasvi2EG000867	12.6845	12.7099	13.7079	12.4244	12.6002	12.9284
Nasvi2EG000868	8.84891	9.54224	9.00593	9.1602	9.63848	9.17923
Nasvi2EG000871	9.15246	9.0326	9.99617	9.82753	9.58611	9.54926
Nasvi2EG000872	10.2689	10.9073	11.3253	10.8348	11.0828	10.7356
Nasvi2EG000873	11.8279	10.5572	11.2395	11.3188	12.506	11.8958
Nasvi2EG000875	13.8283	14.0329	14.3042	14.327	14.2938	13.5887
Nasvi2EG000876	8.80232	8.94537	8.7592	9.58439	8.88693	9.80725
Nasvi2EG000877	8.91886	11.3348	10.2586	12.572	11.0252	10.3075
Nasvi2EG000878	11.8085	10.3859	11.6218	10.6535	10.5466	11.739
Nasvi2EG000879	12.1973	12.0887	12.6696	11.9541	11.7395	12.7892
Nasvi2EG000881	13.44	12.9928	13.1468	12.5637	13.0351	13.2824
Nasvi2EG000882	12.1152	10.3936	10.7076	11.3741	11.5739	11.8414
Nasvi2EG000883	9.46195	11.6249	11.3853	11.59	13.0959	10.5744
Nasvi2EG000886	8.9075	10.4922	9.6346	11.6415	9.9102	9.16707
Nasvi2EG000887	8.80204	9.18742	9.05009	9.45742	9.0806	8.86571
Nasvi2EG000888	9.23082	10.7313	10.029	11.0887	12.9139	10.7981
Nasvi2EG000889	8.82801	8.94458	8.8109	9.33014	8.91877	8.67173
Nasvi2EG000890	9.36384	10.7964	10.2407	11.1484	12.8887	11.0106
Nasvi2EG000891	8.6393	9.2759	8.6775	9.36665	10.2436	9.46255
Nasvi2EG000893	8.67328	11.5121	10.1513	10.7298	10.4154	9.11988
Nasvi2EG000894	8.6727	10.5829	9.64349	9.82754	9.555	8.94595
Nasvi2EG000895	9.38327	13.2391	10.9263	12.517	13.9338	12.3188
Nasvi2EG000896	9.14726	10.3126	9.31677	10.4378	10.6953	10.1951
Nasvi2EG000897	12.7665	13.0107	13.7755	14.2686	14.5246	13.5833
Nasvi2EG000898	8.79689	8.56679	8.50447	8.46668	8.88903	8.98675
Nasvi2EG000899	9.06696	8.81176	8.77985	8.55543	8.57144	8.82573
Nasvi2EG000900	8.48161	8.44551	8.61108	8.42017	8.477	8.87961
Nasvi2EG000903	8.73052	8.63896	9.05726	8.85618	8.81784	8.9545
Nasvi2EG000904	8.71955	8.50363	8.89172	8.70456	8.6681	8.85675
Nasvi2EG000905	8.60846	8.54203	8.75046	8.5712	8.57415	8.77709
Nasvi2EG000906	8.83647	8.78095	9.35317	9.0759	9.11675	8.84436
Nasvi2EG000909	8.87617	14.327	12.6142	14.1006	13.3848	11.0318
Nasvi2EG000910	11.2566	14.7947	14.5535	14.234	13.8389	12.9572
Nasvi2EG000912	9.17923	14.7149	14.1126	14.1495	13.1029	11.3517
Nasvi2EG000913	9.93363	12.0774	12.1384	10.1206	10.0886	9.53001
Nasvi2EG000914	10.1591	10.8535	10.7325	10.0455	10.1891	9.9437
Nasvi2EG000915	9.92147	13.3741	11.6514	13.5404	12.4659	11.6323
Nasvi2EG000916	13.0097	14.8325	13.037	14.8275	13.9341	13.6224
Nasvi2EG000917	10.1565	10.2979	8.87457	10.1722	9.59592	9.1193
Nasvi2EG000918	9.60442	9.67358	9.15241	9.33647	9.24382	9.34802
Nasvi2EG000919	9.35781	8.89458	8.62665	8.88356	8.84169	8.84006
Nasvi2EG000922	9.4159	12.5645	10.4783	11.1933	12.5617	11.0571
Nasvi2EG000923	9.69878	9.23906	9.49247	9.95416	9.30798	9.33479
Nasvi2EG000926	8.76001	9.21964	8.68103	13.4376	11.1169	10.069
Nasvi2EG000927	9.21442	9.82325	9.35628	9.77517	9.50674	9.13858
Nasvi2EG000928	8.68929	10.3906	9.28032	9.47972	9.40385	8.97861
Nasvi2EG000930	8.69227	13.4653	11.6956	10.4034	12.6169	10.8394
Nasvi2EG000931	8.63528	11.0245	9.51617	8.98305	13.1886	10.6074
Nasvi2EG000932	8.75144	8.71231	8.78418	8.72689	8.65113	8.73447
Nasvi2EG000933	8.97389	8.56048	8.48749	8.79967	8.63425	8.61548
Nasvi2EG000934	8.83233	9.32862	8.99125	9.28132	8.85828	8.8035
Nasvi2EG000935	8.7263	8.61481	8.72334	8.59726	8.56223	8.68718
Nasvi2EG000944	13.6466	13.776	14.1146	13.9483	13.9734	13.3925
Nasvi2EG000945	12.2796	11.4604	12.3207	11.6531	12.0635	12.2559
Nasvi2EG000946	12.801	12.7856	13.4564	12.9224	12.4581	12.3996
Nasvi2EG000947	12.5524	12.5109	12.1221	12.3777	12.3789	12.2507
Nasvi2EG000948	14.6018	14.7319	14.5873	14.6833	14.2598	14.2561
Nasvi2EG000949	11.5316	11.0751	11.5936	11.5313	11.5138	11.621
Nasvi2EG000950	10.9086	10.1099	10.9433	9.85655	10.7191	11.3436
Nasvi2EG000951	12.689	12.254	12.605	12.6935	12.8355	12.7595
Nasvi2EG000952	9.68929	10.0938	9.8686	10.0097	9.41248	9.10715
Nasvi2EG000953	12.7122	11.372	11.8728	11.0517	11.5131	12.1745
Nasvi2EG000954	14.2127	13.4923	13.7325	13.141	12.9595	13.6731
Nasvi2EG000955	9.49179	11.1621	10.4602	10.2756	10.0634	9.69717
Nasvi2EG000956	11.1166	11.4198	10.9304	12.4976	12.9241	11.2337
Nasvi2EG000960	13.742	14.3359	14.1075	14.6261	13.6326	13.4524
Nasvi2EG000961	8.81393	10.8166	10.7982	12.5556	9.14884	9.25314
Nasvi2EG000963	9.00517	9.14151	9.20661	9.18339	9.0184	9.09277
Nasvi2EG000964	8.88034	8.72506	8.79295	8.70258	8.68209	8.72116
Nasvi2EG000966	11.5987	12.2151	11.2986	12.6914	11.9671	11.6133
Nasvi2EG000967	12.6679	13.0776	13.82	14.563	13.259	11.9362
Nasvi2EG000968	14.2426	13.6057	13.967	13.6157	13.9937	14.1311
Nasvi2EG000969	12.6613	14.4318	13.9603	13.7347	13.26	12.3279
Nasvi2EG000970	10.876	14.9349	14.492	13.6295	13.928	13.2417
Nasvi2EG000971	14.1233	12.3641	13.4873	12.1107	13.9279	13.9198
Nasvi2EG000972	12.7124	12.727	12.9997	13.1392	12.6774	13.0616
Nasvi2EG000973	9.24611	10.5059	10.0074	9.81934	9.32067	9.02514
Nasvi2EG000974	8.76614	9.88412	9.49615	9.57546	9.46936	8.77084
Nasvi2EG000976	8.78173	13.8683	11.7818	9.61296	11.4289	9.16301
Nasvi2EG000977	8.81976	13.87	10.9908	9.53801	10.6664	8.88463
Nasvi2EG000979	14.5186	13.5499	14.417	14.3693	14.4329	14.11
Nasvi2EG000982	11.3242	11.719	11.5246	12.5599	11.8468	11.7684
Nasvi2EG000983	13.6131	13.9467	14.0726	14.3246	13.1459	13.2313
Nasvi2EG000984	13.0494	12.5506	13.3895	13.3552	12.5402	12.4063
Nasvi2EG000985	10.3249	9.19606	9.57758	10.0349	9.97955	10.6342
Nasvi2EG000986	13.0735	13.1926	13.5361	11.5497	12.1008	12.096
Nasvi2EG000987	12.0324	12.3378	12.6307	14.3783	13.1157	12.4772
Nasvi2EG000988	12.0753	10.498	10.3212	12.2488	12.8064	11.4577
Nasvi2EG000989	8.84681	8.77876	8.89136	9.61419	10.0439	9.35515
Nasvi2EG000990	9.4355	9.08292	9.25884	9.3237	12.4854	9.03129
Nasvi2EG000991	13.1925	13.3365	13.6931	12.858	13.1711	13.2947
Nasvi2EG000992	12.9812	13.3724	13.6258	12.7471	13.032	13.2663
Nasvi2EG000993	12.6413	13.191	12.3617	13.6161	13.4931	12.733
Nasvi2EG000994	9.46837	13.8657	12.6392	9.57582	9.68158	9.48356
Nasvi2EG000995	10.1054	11.0071	9.32435	8.98481	9.25208	10.5213
Nasvi2EG000996	13.5604	11.8821	9.764	9.71786	12.6232	13.6716
Nasvi2EG000997	12.2669	10.9549	11.9902	10.9383	11.5413	12.3518
Nasvi2EG000998	10.2024	9.37458	9.61067	10.9376	12.295	10.4324
Nasvi2EG000999	8.62066	8.47267	8.61917	8.61054	9.29429	8.76373
Nasvi2EG001000	11.9402	11.4601	11.5133	12.1952	12.5255	11.5682
Nasvi2EG001001	9.38442	9.39678	9.40096	9.51273	9.49188	9.36943
Nasvi2EG001005	8.84155	11.4523	11.3865	9.32059	10.9755	9.04128
Nasvi2EG001006	10.6093	10.9615	10.9115	11.6804	11.6706	11.95
Nasvi2EG001007	10.7262	12.4639	11.4334	13.8679	13.8763	12.8303
Nasvi2EG001008	10.2114	10.9038	10.9148	12.3445	13.4293	11.9478
Nasvi2EG001009	11.8073	12.0186	11.0154	10.0371	10.848	9.8169
Nasvi2EG001010	12.8159	12.9866	13.5691	13.1557	13.5042	13.1276
Nasvi2EG001011	8.91545	13.1462	12.7241	12.027	9.85407	9.22954
Nasvi2EG001012	13.4617	12.9046	13.4677	12.5272	12.6907	13.0079
Nasvi2EG001013	9.35472	9.63888	8.97097	11.399	8.77995	9.03033
Nasvi2EG001014	9.70472	9.34795	9.19446	9.13496	9.34337	9.17719
Nasvi2EG001015	14.2068	14.0301	14.3659	12.9247	13.6096	13.3942
Nasvi2EG001016	11.4881	10.8282	11.703	10.8214	11.2373	11.8218
Nasvi2EG001017	12.8768	13.7098	13.892	12.2733	12.2957	13.0031
Nasvi2EG001018	9.79055	9.67295	9.4138	9.70008	9.23102	9.6378
Nasvi2EG001019	9.536	9.52272	8.94697	9.39397	9.20657	9.46984
Nasvi2EG001020	14.2356	13.3923	13.8203	13.9241	13.1414	13.3142
Nasvi2EG001021	11.2277	10.2354	10.4794	11.5453	10.3205	10.6713
Nasvi2EG001022	11.3493	11.3702	11.9684	10.0747	10.5816	11.3697
Nasvi2EG001023	10.5911	10.0764	9.93961	10.4723	10.2566	9.95166
Nasvi2EG001025	10.2677	9.08212	9.21065	9.41157	9.60267	9.65208
Nasvi2EG001026	9.50394	8.83979	9.0779	9.40485	9.16221	9.40971
Nasvi2EG001027	10.2783	8.80528	9.02468	9.10629	10.1066	10.2962
Nasvi2EG001028	9.70102	10.1431	10.9809	9.33006	9.72558	10.694
Nasvi2EG001029	9.71272	10.1379	10.9808	9.32278	9.74379	10.7558
Nasvi2EG001030	8.89343	8.96563	8.88548	9.76429	8.8791	8.9646
Nasvi2EG001031	11.5423	11.3538	12.3298	11.694	11.6255	11.6747
Nasvi2EG001032	8.99135	8.89023	8.74087	8.73689	8.91376	8.89007
Nasvi2EG001033	9.97342	10.2794	10.2337	10.7465	10.0069	10.0501
Nasvi2EG001034	12.0906	12.4563	13.3049	11.2477	11.7263	12.4337
Nasvi2EG001035	10.8275	8.97817	10.8211	9.17311	9.6513	9.35388
Nasvi2EG001037	13.4268	11.7078	11.1785	10.6915	12.2224	12.548
Nasvi2EG001041	8.86156	9.59068	9.02996	10.6803	10.5615	9.47756
Nasvi2EG001044	12.7015	13.4142	13.7465	14.0082	13.488	12.8408
Nasvi2EG001045	9.32827	9.86563	10.2594	9.38909	9.2758	9.98411
Nasvi2EG001047	12.657	12.4836	13.4419	11.8897	11.9742	13.3072
Nasvi2EG001048	12.1493	10.5733	10.1969	10.1792	11.5511	11.986
Nasvi2EG001050	10.9152	9.28898	9.1162	9.02448	10.2048	10.1732
Nasvi2EG001051	14.7503	9.61941	9.28683	9.00033	14.3559	14.3555
Nasvi2EG001052	13.11	11.1324	11.4225	11.9236	12.3723	12.412
Nasvi2EG001053	9.37752	11.0083	9.94745	10.5261	11.5204	10.639
Nasvi2EG001057	9.68427	12.4449	10.5477	12.1271	13.0574	11.7117
Nasvi2EG001058	13.0938	11.9896	12.6471	11.8302	12.523	12.0513
Nasvi2EG001059	10.3801	9.42413	9.48807	10.8137	10.827	10.3598
Nasvi2EG001060	13.2623	12.7107	13.3829	13.5957	13.4997	13.1633
Nasvi2EG001061	13.9497	14.0253	14.2364	14.1686	14.0432	13.5836
Nasvi2EG001062	12.0488	9.90775	10.9889	9.41139	9.95414	10.709
Nasvi2EG001063	10.4422	11.2434	11.9315	11.6118	11.8662	10.675
Nasvi2EG001064	11.2703	8.86416	9.16192	9.49026	9.37759	9.32613
Nasvi2EG001065	12.4505	10.9888	13.217	12.9099	11.2364	10.662
Nasvi2EG001066	11.9689	13.1475	13.3363	12.4896	11.3241	11.8327
Nasvi2EG001067	13.6454	8.94111	8.83866	8.8017	11.8343	12.2272
Nasvi2EG001068	13.8549	8.7873	8.61425	8.49793	11.9565	13.1045
Nasvi2EG001069	9.31316	8.76641	8.74985	8.65696	8.93209	9.05816
Nasvi2EG001070	11.9246	10.063	10.2567	10.7469	10.6115	11.6754
Nasvi2EG001071	11.0048	8.77422	9.41344	9.81018	9.41857	9.13562
Nasvi2EG001072	12.3449	9.79417	11.2852	11.8222	12.316	11.1497
Nasvi2EG001073	11.519	9.98704	10.6092	11.0373	10.9106	10.4526
Nasvi2EG001074	10.2743	10.0434	10.0174	10.6692	10.2242	10.4847
Nasvi2EG001075	11.4934	9.67344	9.82861	9.91159	10.6058	11.4708
Nasvi2EG001076	12.9934	12.649	13.1524	12.9914	12.8881	12.4128
Nasvi2EG001077	12.2976	12.9638	12.9136	13.2731	12.7331	12.3877
Nasvi2EG001079	8.84815	11.3987	10.0741	10.3424	10.7569	9.2345
Nasvi2EG001081	13.1744	12.0063	12.0004	11.4482	12.1991	12.4825
Nasvi2EG001082	13.872	13.4902	13.7383	13.1683	12.7245	13.2137
Nasvi2EG001083	12.8843	10.7658	12.5815	11.5925	12.1522	12.7782
Nasvi2EG001084	13.1735	12.856	12.8589	11.516	12.155	13.1755
Nasvi2EG001085	12.4825	13.0309	13.1052	13.6912	13.3514	12.8755
Nasvi2EG001086	12.1312	12.7974	12.5648	13.8981	12.7509	12.2721
Nasvi2EG001087	12.4438	12.0169	12.6594	11.9582	12.1744	12.4045
Nasvi2EG001088	12.6611	12.2044	13.183	13.1238	13.1082	12.3221
Nasvi2EG001089	12.4932	12.5364	13.3361	12.9996	12.5687	12.3611
Nasvi2EG001090	13.3484	12.7322	13.9467	12.8384	13.6801	13.5821
Nasvi2EG001091	10.777	10.6311	9.51013	10.8741	9.84111	10.2458
Nasvi2EG001092	9.74288	9.92396	8.97928	10.6885	9.58588	9.40033
Nasvi2EG001093	14.0459	9.66214	9.17658	9.57866	13.3325	13.9334
Nasvi2EG001094	12.9502	12.2249	12.142	12.0538	12.6407	12.2528
Nasvi2EG001095	11.0404	10.1327	9.88381	10.8649	11.0274	11.3041
Nasvi2EG001096	11.1878	10.6217	11.8318	10.7876	10.5971	11.1883
Nasvi2EG001097	14.5468	13.7951	14.3681	13.7429	14.3679	13.9466
Nasvi2EG001098	12.7727	11.8008	12.2439	11.1957	11.8811	12.3228
Nasvi2EG001099	13.1573	12.701	13.1469	13.3808	13.0873	12.7467
Nasvi2EG001100	12.3551	10.3432	11.5065	10.1522	11.7147	12.9151
Nasvi2EG001101	13.2106	13.0716	13.5527	10.9847	11.2663	12.0001
Nasvi2EG001102	11.8437	11.4301	11.8549	10.8159	10.1404	11.0204
Nasvi2EG001103	12.8411	12.1629	13.6741	12.5332	11.7457	12.2545
Nasvi2EG001104	13.4704	13.4143	13.8535	13.5288	14.1403	13.012
Nasvi2EG001107	13.1477	14.0979	13.7639	14.2313	13.5414	13.3508
Nasvi2EG001108	8.66743	8.81301	8.57912	9.57104	8.78081	8.91397
Nasvi2EG001109	9.08779	10.2956	9.80731	10.8181	9.92432	9.68894
Nasvi2EG001110	12.5505	12.7714	13.2971	13.7391	13.0892	13.1976
Nasvi2EG001111	12.6515	10.4408	10.6299	10.7354	11.2667	11.7771
Nasvi2EG001112	13.2308	13.8998	14.2644	13.4343	12.7864	12.7474
Nasvi2EG001113	14.615	14.4161	14.2592	13.8223	14.2397	14.3196
Nasvi2EG001114	9.41616	12.3057	11.324	13.1376	11.6269	9.60385
Nasvi2EG001115	11.614	12.1958	11.9841	11.772	11.9492	11.7093
Nasvi2EG001117	12.3871	11.7523	12.0058	11.2889	11.0226	11.358
Nasvi2EG001118	13.4622	12.591	12.7211	11.8225	12.4709	12.2618
Nasvi2EG001119	10.8559	9.39681	9.97824	9.38799	9.75508	10.3175
Nasvi2EG001120	12.642	11.8457	12.5226	11.8123	12.2502	12.0696
Nasvi2EG001121	13.4149	13.4868	13.5967	13.3702	12.9441	12.0335
Nasvi2EG001122	14.6362	12.8668	14.0232	14.5286	14.458	13.965
Nasvi2EG001123	11.162	14.5019	14.7528	15.0496	14.6078	13.4989
Nasvi2EG001124	8.7423	8.89613	8.98032	9.69644	8.88825	9.74011
Nasvi2EG001125	8.84522	8.74571	8.7548	8.84718	8.8061	9.26997
Nasvi2EG001126	8.74894	8.64691	8.61159	8.88082	8.8421	8.78444
Nasvi2EG001128	9.10913	9.11373	9.02106	10.2535	10.3137	9.85408
Nasvi2EG001131	8.93286	9.82042	9.97446	10.9381	9.82476	9.16326
Nasvi2EG001133	9.30828	9.21352	9.10834	9.79543	9.51836	9.16699
Nasvi2EG001134	8.62558	8.75975	8.63544	8.65643	8.69349	8.92905
Nasvi2EG001135	9.00578	9.76764	9.21574	10.0247	9.04601	8.96723
Nasvi2EG001136	10.2263	11.2669	10.2392	12.0686	9.60361	9.18922
Nasvi2EG001137	8.73082	8.81934	8.56524	8.87031	8.61907	8.72393
Nasvi2EG001138	9.30655	10.8762	10.4313	11.6503	10.8455	10.3786
Nasvi2EG001139	11.5047	11.6168	12.134	10.7633	11.854	11.2166
Nasvi2EG001141	11.1565	12.1061	12.3429	12.7042	13.1127	12.2538
Nasvi2EG001142	12.6418	11.6033	11.2929	11.6565	12.4168	12.5118
Nasvi2EG001144	9.74816	8.94802	9.10101	9.05547	9.48864	10.0357
Nasvi2EG001147	13.3508	12.7312	13.195	12.9642	12.7656	12.8736
Nasvi2EG001148	12.5103	12.3935	12.9579	11.7882	12.0264	12.5115
Nasvi2EG001149	13.8407	14.166	14.6229	13.8241	13.8405	13.616
Nasvi2EG001150	12.1328	11.2917	11.9505	11.4427	11.5291	11.8944
Nasvi2EG001151	11.9798	11.3806	12.6496	11.655	11.5149	11.6607
Nasvi2EG001152	13.1582	13.3027	13.9688	12.8593	12.5244	12.6922
Nasvi2EG001153	12.8307	13.6783	13.4252	13.5333	13.1037	13.0862
Nasvi2EG001155	12.2359	11.5635	12.4555	10.9135	11.4643	11.7654
Nasvi2EG001156	12.3708	11.8813	12.6638	12.197	11.7262	12.4183
Nasvi2EG001157	10.4536	11.6676	12.3182	12.5605	11.7129	12.3596
Nasvi2EG001158	13.1545	11.1541	13.0185	10.2326	12.5871	13.3019
Nasvi2EG001159	9.06933	12.2848	12.7867	13.9492	9.22194	9.07463
Nasvi2EG001160	9.32646	12.4082	12.942	14.3036	9.30886	9.00804
Nasvi2EG001163	12.1771	10.0127	10.55	11.1566	11.2806	12.1178
Nasvi2EG001164	12.4716	11.2675	12.027	12.5374	12.4033	12.6496
Nasvi2EG001165	9.02674	9.65867	8.87139	9.19019	9.67485	9.1451
Nasvi2EG001166	9.54115	9.75964	9.53604	9.33268	9.1636	8.87397
Nasvi2EG001167	14.3369	14.552	14.6424	14.6465	13.8862	13.515
Nasvi2EG001168	10.2253	11.4103	10.6597	10.8318	14.256	12.7266
Nasvi2EG001169	13.1981	12.3363	11.7013	11.5147	12.4227	12.7834
Nasvi2EG001170	9.66189	10.5053	9.50287	12.1035	13.2985	12.5043
Nasvi2EG001171	13.1803	14.1366	13.5014	13.7832	13.415	13.1088
Nasvi2EG001172	14.1522	14.2594	14.3519	14.5825	14.4885	13.5064
Nasvi2EG001173	12.9811	13.5584	14.1235	11.6631	12.6387	13.081
Nasvi2EG001174	8.72607	8.78855	8.78027	8.87509	8.79111	8.75365
Nasvi2EG001176	8.6698	8.86964	8.92429	8.83048	10.4006	9.94783
Nasvi2EG001177	8.73489	11.8748	10.9256	12.3471	13.3107	10.3846
Nasvi2EG001178	10.5881	10.3637	9.89247	10.5069	10.3716	9.8325
Nasvi2EG001180	8.91502	10.1403	9.3278	10.2724	9.63051	9.08821
Nasvi2EG001181	12.289	11.3886	11.6143	11.8516	11.4219	11.4173
Nasvi2EG001182	8.66599	9.96507	11.4137	9.12426	9.7261	8.71578
Nasvi2EG001183	8.87641	12.6757	14.3071	10.7487	11.957	9.7245
Nasvi2EG001185	8.68614	8.64503	8.79488	8.91925	8.7086	8.6687
Nasvi2EG001186	8.73586	9.28866	9.03244	9.57637	10.2625	8.69868
Nasvi2EG001187	8.73777	10.1871	10.2206	10.0967	8.97783	8.88505
Nasvi2EG001188	9.72856	13.8009	13.904	14.7903	11.9295	10.3217
Nasvi2EG001189	9.76989	9.04012	9.47008	9.70432	9.65431	9.70267
Nasvi2EG001191	8.85469	9.71171	9.38843	10.121	9.71113	9.35601
Nasvi2EG001193	8.83875	8.7055	8.68917	8.67813	8.64156	8.84566
Nasvi2EG001194	9.24818	9.01675	9.39428	9.34816	9.32979	9.06289
Nasvi2EG001195	9.27037	13.2508	13.0965	12.7439	13.2	12.1809
Nasvi2EG001196	8.84042	12.473	12.4458	9.68671	11.5168	9.39827
Nasvi2EG001197	10.0532	12.462	12.2724	11.5143	10.2358	8.70646
Nasvi2EG001198	10.1458	9.51742	9.6903	9.67887	10.0652	10.2184
Nasvi2EG001199	8.74169	10.9565	9.96198	10.5212	11.4294	9.82835
Nasvi2EG001200	13.9748	13.8252	14.3811	13.789	14.1183	13.9059
Nasvi2EG001201	8.91978	9.18474	9.08234	9.22364	9.14459	9.2189
Nasvi2EG001203	11.971	12.4297	12.7504	11.9093	12.4399	12.2684
Nasvi2EG001204	13.0553	12.5524	12.0744	13.6768	13.4628	12.9561
Nasvi2EG001205	14.1664	13.5763	13.9578	13.4849	13.2921	13.1236
Nasvi2EG001206	10.0207	11.0105	10.5082	10.7842	10.4598	9.9234
Nasvi2EG001207	9.83772	11.6633	10.9241	11.584	10.738	9.95834
Nasvi2EG001208	10.3504	10.135	9.77005	9.8126	10.0151	10.1363
Nasvi2EG001209	12.8989	12.2852	12.8155	11.8943	11.5134	12.2087
Nasvi2EG001210	13.148	11.02	12.14	12.3678	13.2055	13.5365
Nasvi2EG001212	10.7955	12.521	11.7536	11.8986	11.5558	11.0959
Nasvi2EG001213	9.0992	8.94106	8.99559	9.23002	9.20268	9.03562
Nasvi2EG001215	10.7767	11.2311	11.2733	11.4936	11.4335	12.0913
Nasvi2EG001217	12.1221	13.7915	13.3187	12.9139	13.2076	12.6157
Nasvi2EG001218	8.86754	12.3807	10.4489	10.7287	10.8327	9.47049
Nasvi2EG001219	15.2726	9.11737	10.7204	10.4662	14.9687	15.1222
Nasvi2EG001220	8.81957	8.76559	8.83099	8.57924	8.59655	8.83537
Nasvi2EG001221	8.80563	8.96854	8.9844	9.28803	8.94695	8.79745
Nasvi2EG001222	11.1675	11.9065	11.6407	13.3728	11.6873	11.3559
Nasvi2EG001223	8.99463	9.03797	9.06082	8.94885	8.83999	8.78365
Nasvi2EG001231	8.77531	8.91555	8.84065	8.77166	8.72325	8.93897
Nasvi2EG001232	13.9572	14.4102	13.1161	14.1163	14.2542	14.1189
Nasvi2EG001233	13.423	13.4721	13.1934	13.6943	13.5782	13.6282
Nasvi2EG001234	8.96461	8.76116	8.80441	8.73033	8.62686	8.81049
Nasvi2EG001236	8.98832	8.79005	9.00616	8.71126	8.6237	8.89146
Nasvi2EG001237	8.88272	8.96272	9.0476	9.42384	9.03228	9.09133
Nasvi2EG001240	9.69981	8.97417	9.35327	9.96715	9.47776	9.32862
Nasvi2EG001241	8.88612	8.80238	8.92692	11.399	10.2494	9.09958
Nasvi2EG001242	8.71386	8.72025	8.90544	10.9604	9.65706	8.95642
Nasvi2EG001243	10.7424	9.64248	9.56225	14.1037	12.4785	12.1206
Nasvi2EG001244	9.92344	9.30669	9.23766	13.7129	11.5566	10.8709
Nasvi2EG001245	10.7661	10.0607	10.0377	15.0176	13.7379	12.29
Nasvi2EG001248	11.7671	13.9496	13.9383	11.7445	13.5151	12.3738
Nasvi2EG001249	13.0036	13.0955	13.69	12.9682	13.197	13.3181
Nasvi2EG001252	9.21155	12.7885	12.7673	10.6208	12.176	10.0169
Nasvi2EG001253	8.95239	9.79154	9.84233	9.93006	10.4795	10.418
Nasvi2EG001254	11.4204	12.7254	11.9872	12.2038	12.8713	11.9264
Nasvi2EG001255	11.7528	11.7772	11.5409	11.7044	12.2726	11.7613
Nasvi2EG001259	10.696	9.82669	9.81258	10.2272	10.3487	11.2611
Nasvi2EG001260	8.84256	8.98804	8.85546	9.08841	9.2004	8.80233
Nasvi2EG001261	8.83856	11.2462	8.91873	10.1416	9.15186	8.83502
Nasvi2EG001262	8.92647	8.8301	8.81568	8.79072	8.95873	8.78011
Nasvi2EG001263	8.66858	8.6895	8.72257	8.71181	10.2915	8.74789
Nasvi2EG001264	8.74533	8.62701	8.77735	8.78966	13.7841	8.7965
Nasvi2EG001266	12.5831	12.673	13.2884	11.8932	11.9382	12.019
Nasvi2EG001267	12.4726	10.9847	10.3513	10.8623	11.9472	12.2313
Nasvi2EG001268	8.71842	10.0467	9.33121	10.8408	12.3889	10.6729
Nasvi2EG001269	8.74326	8.72526	10.0111	11.1203	12.5546	11.8707
Nasvi2EG001270	8.92341	8.72214	8.74791	9.46825	11.6431	10.8242
Nasvi2EG001271	8.68607	8.55113	8.62999	8.81246	13.047	12.7951
Nasvi2EG001272	8.89497	8.68546	8.71171	9.67158	9.09954	9.28187
Nasvi2EG001273	11.5254	12.5099	11.7964	13.4462	12.1204	12.0337
Nasvi2EG001275	9.77545	9.39153	9.05005	11.9117	12.0462	10.9911
Nasvi2EG001276	9.53638	9.94818	10.5394	10.2383	14.2819	13.4396
Nasvi2EG001283	9.12205	9.14411	9.29701	9.83362	10.3182	9.63249
Nasvi2EG001284	12.1229	11.8155	12.1837	12.9209	12.6623	12.8053
Nasvi2EG001285	11.2878	11.1496	11.6983	11.4249	11.1136	11.6626
Nasvi2EG001286	12.8646	10.7716	12.4189	10.782	11.4279	12.4368
Nasvi2EG001287	13.4012	11.1283	12.3309	11.5136	12.4154	13.0986
Nasvi2EG001288	12.9751	11.1062	11.907	11.6597	12.182	12.4853
Nasvi2EG001289	13.1783	11.2896	11.6789	11.1883	11.7146	12.4129
Nasvi2EG001290	12.0857	9.58276	10.2742	9.83209	11.1112	11.4339
Nasvi2EG001291	12.8381	10.8865	11.4367	11.4799	11.6655	12.549
Nasvi2EG001295	9.50595	12.4761	11.3568	12.4718	12.585	10.2231
Nasvi2EG001297	8.80416	8.67371	8.65381	8.83414	9.35725	9.11733
Nasvi2EG001298	8.77171	8.81325	8.73566	8.73965	8.69773	8.73621
Nasvi2EG001299	10.1543	10.4291	9.83433	9.57213	9.37982	9.10196
Nasvi2EG001301	9.52367	9.62015	9.28591	9.55501	9.32248	8.74676
Nasvi2EG001302	11.7428	11.3663	10.6414	11.6027	10.928	10.4689
Nasvi2EG001303	12.3924	12.5688	12.0969	10.613	10.9521	11.4462
Nasvi2EG001304	13.6551	13.4121	13.175	11.3535	11.6548	12.5493
Nasvi2EG001305	12.4381	10.6924	11.7778	10.5126	11.1951	11.8737
Nasvi2EG001306	11.3799	12.935	13.5489	13.8915	13.1671	12.7447
Nasvi2EG001307	13.189	12.6149	14.2207	14.0845	14.1833	13.6222
Nasvi2EG001309	11.8685	11.7558	11.7017	12.837	12.9564	12.1348
Nasvi2EG001310	13.0065	11.9374	13.3838	12.4796	13.396	13.2406
Nasvi2EG001311	9.62575	11.33	11.3667	10.5843	10.0989	9.77303
Nasvi2EG001312	12.1184	14.1452	13.9935	12.9257	12.5718	12.0055
Nasvi2EG001313	12.9938	12.7973	13.8404	13.0399	13.2033	12.4306
Nasvi2EG001314	9.72157	9.59617	10.1624	9.96988	10.115	9.48101
Nasvi2EG001315	8.91639	9.06104	9.32033	9.21376	9.02004	8.89451
Nasvi2EG001316	12.337	12.4501	12.8012	13.185	13.138	12.7132
Nasvi2EG001317	11.7436	10.9085	11.0846	11.3777	10.5166	10.5322
Nasvi2EG001318	13.5867	12.6898	13.4219	13.0669	12.4706	12.6206
Nasvi2EG001319	13.8673	13.0288	13.7413	13.3487	12.7504	13.1133
Nasvi2EG001323	11.6381	10.3688	10.9479	10.0563	10.5671	11.2256
Nasvi2EG001325	9.32108	8.93619	8.85261	8.90872	9.16186	9.01513
Nasvi2EG001326	11.6498	10.2422	9.39448	11.2178	11.9763	11.3085
Nasvi2EG001328	9.99116	9.2117	8.88642	9.21385	8.83098	8.93181
Nasvi2EG001329	8.9721	11.0261	9.02541	12.1988	10.3871	9.69532
Nasvi2EG001330	14.6156	14.7479	14.5378	14.6118	14.4895	13.8459
Nasvi2EG001331	13.2777	13.0294	13.4382	13.0257	13.1667	13.2143
Nasvi2EG001332	12.4687	12.6882	13.4944	12.3697	11.8568	12.1085
Nasvi2EG001333	12.738	10.5997	10.4925	11.0509	12.8351	12.7399
Nasvi2EG001334	12.6091	11.9373	12.1536	11.6258	11.2858	11.6917
Nasvi2EG001335	10.554	9.13508	8.95134	9.6161	9.40641	9.39402
Nasvi2EG001336	13.857	12.9988	13.3389	14.5106	13.196	12.0217
Nasvi2EG001338	13.5816	12.542	13.3551	13.3193	13.9604	13.0389
Nasvi2EG001339	14.6065	14.3009	14.628	14.51	14.7546	14.4651
Nasvi2EG001341	14.5239	14.3326	14.0857	13.9529	14.4905	13.3941
Nasvi2EG001342	13.4726	14.0126	14.021	14.3159	13.5213	13.7493
Nasvi2EG001344	10.9895	10.6925	10.6593	10.8757	10.7586	10.6639
Nasvi2EG001345	12.3291	10.0245	9.90651	10.4221	12.0209	12.3106
Nasvi2EG001347	9.11077	10.9304	11.2658	11.733	10.524	10.0933
Nasvi2EG001348	8.99498	10.2453	9.52471	11.4384	9.96988	9.55499
Nasvi2EG001349	9.41767	13.0778	11.9347	12.1972	11.6364	9.48184
Nasvi2EG001350	8.6629	8.99825	8.84016	9.04691	9.15443	8.61347
Nasvi2EG001351	8.77958	10.3427	9.12284	12.5511	12.6506	10.554
Nasvi2EG001352	12.4868	11.0576	10.5328	12.0178	12.5785	12.6506
Nasvi2EG001354	12.2651	12.1928	11.7499	12.8732	12.0572	12.8164
Nasvi2EG001355	10.7781	10.7018	11.1342	12.2666	12.4472	12.0069
Nasvi2EG001357	9.45321	12.7439	11.5379	13.1261	13.8989	12.8843
Nasvi2EG001359	8.95591	9.78183	9.97903	11.9566	8.84242	8.87807
Nasvi2EG001360	8.79832	9.37698	9.37211	9.64585	9.55953	9.0061
Nasvi2EG001361	12.6873	12.975	13.8104	13.5406	13.1165	12.3263
Nasvi2EG001362	11.441	10.6359	11.3608	11.8864	11.084	11.5819
Nasvi2EG001363	12.4543	11.1039	12.49	14.1824	12.3022	12.7744
Nasvi2EG001364	12.7878	11.9971	12.2289	12.87	12.6065	11.818
Nasvi2EG001365	12.7233	13.3797	13.9728	12.905	12.7283	12.3641
Nasvi2EG001366	9.47841	10.6712	11.8115	13.9465	10.5748	9.49488
Nasvi2EG001369	8.78285	8.92217	8.9869	9.4096	8.56802	8.76247
Nasvi2EG001370	9.24783	9.95169	10.7791	10.8668	10.3985	9.80874
Nasvi2EG001372	8.81678	13.7211	14.0028	9.80538	9.36232	8.99186
Nasvi2EG001373	8.68696	10.3018	11.0504	8.75473	8.63225	8.77161
Nasvi2EG001374	11.3789	10.8833	9.56344	11.9757	12.35	11.0441
Nasvi2EG001376	8.9264	9.1809	9.0497	9.23139	10.4215	9.23802
Nasvi2EG001377	12.2916	11.5227	11.4781	13.1725	12.9011	12.5153
Nasvi2EG001378	14.0314	14.1523	14.6976	14.112	14.555	13.7415
Nasvi2EG001379	9.15584	9.44813	9.05851	9.60153	9.25307	8.90016
Nasvi2EG001380	9.66503	11.2798	10.6939	10.2607	10.0155	9.01209
Nasvi2EG001381	8.72666	8.63382	8.70489	8.76936	8.67358	8.74936
Nasvi2EG001382	12.9979	12.1142	11.6021	12.5132	11.6029	12.0795
Nasvi2EG001383	13.0759	10.2113	11.8893	11.8281	12.742	12.635
Nasvi2EG001384	9.95515	13.9427	12.9982	13.1744	11.7314	10.128
Nasvi2EG001386	8.9625	10.498	9.62434	10.1441	9.73498	8.92643
Nasvi2EG001388	8.86512	8.85397	8.87248	8.83526	8.73717	8.78331
Nasvi2EG001390	8.81158	11.4205	9.47741	9.58866	10.1013	8.89296
Nasvi2EG001392	12.4875	11.6335	11.2867	12.2347	11.2869	11.7298
Nasvi2EG001394	12.8815	13.6209	13.969	14.5997	13.6782	13.1358
Nasvi2EG001395	14.5854	14.133	14.3958	14.5918	14.36	13.8711
Nasvi2EG001396	10.2319	11.7586	11.799	10.1408	10.5356	9.29183
Nasvi2EG001397	9.81455	13.1089	11.7688	10.6239	12.391	9.85414
Nasvi2EG001398	9.3495	9.04177	8.79489	9.20096	9.02798	8.69249
Nasvi2EG001399	13.9237	13.7787	13.4039	14.1325	13.8685	12.8374
Nasvi2EG001401	8.75163	8.78932	8.74132	8.75324	8.81433	8.73017
Nasvi2EG001402	8.84705	9.18713	8.91302	8.68881	8.74978	8.84253
Nasvi2EG001403	9.42685	9.20223	8.94457	9.7953	9.72186	9.61776
Nasvi2EG001406	8.85251	10.0146	9.4079	10.0694	10.709	8.90885
Nasvi2EG001407	8.83645	10.4288	11.1735	11.0458	12.76	10.4396
Nasvi2EG001408	13.5306	12.6111	13.6039	12.0401	13.0878	12.9645
Nasvi2EG001409	10.6282	10.9162	10.1629	10.0687	10.4879	9.3766
Nasvi2EG001410	8.87991	9.40682	9.10842	9.52393	9.32136	9.59243
Nasvi2EG001411	8.74144	10.5259	10.5996	9.71408	10.1194	9.23577
Nasvi2EG001415	10.5745	8.93151	8.87262	8.81735	10.3143	10.935
Nasvi2EG001416	9.85825	13.6055	13.1027	13.936	13.7412	12.4445
Nasvi2EG001417	9.17761	12.2378	13.4458	12.0141	12.9248	12.3372
Nasvi2EG001418	8.69673	8.78654	8.77159	9.66854	8.87022	9.29252
Nasvi2EG001419	8.73399	9.69833	10.147	11.192	10.3468	9.73124
Nasvi2EG001421	13.3681	13.4577	13.6979	12.6938	12.7685	12.9624
Nasvi2EG001422	11.3716	9.51433	9.91046	10.2197	10.7255	11.1486
Nasvi2EG001423	13.3486	13.293	13.2446	13.7443	14.0293	12.6507
Nasvi2EG001426	11.9691	11.051	11.3454	11.2019	12.0251	12.1675
Nasvi2EG001427	14.3359	8.9396	8.94146	8.80893	14.2034	13.86
Nasvi2EG001428	9.60575	9.56777	9.32767	9.44591	9.19609	9.11608
Nasvi2EG001429	10.6365	11.3641	10.6442	11.6067	10.8049	10.87
Nasvi2EG001430	8.91946	8.94621	8.96085	10.0797	9.52313	9.70335
Nasvi2EG001431	9.53743	10.4818	10.1622	13.6736	12.2293	11.9282
Nasvi2EG001432	8.76568	8.54545	8.65594	8.55792	8.56635	8.78421
Nasvi2EG001433	13.6244	13.0855	13.7958	13.3055	13.5547	13.2622
Nasvi2EG001434	14.0663	11.3986	13.0033	11.0713	14.3463	14.3936
Nasvi2EG001435	9.46979	9.83158	10.8101	10.3396	10.9724	10.5691
Nasvi2EG001436	8.77773	9.44505	9.40639	9.68602	10.4722	9.6054
Nasvi2EG001437	11.1079	10.5962	10.1524	10.4197	11.4113	11.2797
Nasvi2EG001438	13.7873	13.6286	13.6215	14.3229	14.0512	13.6127
Nasvi2EG001439	13.5929	12.4388	13.1119	12.8157	13.0215	13.1244
Nasvi2EG001440	12.3772	10.2961	10.9773	11.0525	11.0695	11.2003
Nasvi2EG001441	13.6642	13.7488	13.9793	13.2952	14.2561	13.5901
Nasvi2EG001443	12.1447	13.0821	13.2038	13.1564	12.5865	12.8947
Nasvi2EG001444	8.86693	14.076	13.7996	10.8772	13.8847	13.4437
Nasvi2EG001446	9.13775	9.55258	9.28368	8.97747	10.1145	9.84134
Nasvi2EG001448	9.01278	9.09688	8.80275	8.46885	11.3532	11.8584
Nasvi2EG001449	8.68235	8.81847	8.56427	8.48527	10.6136	11.4143
Nasvi2EG001450	8.64029	8.76914	8.69064	8.6182	9.50945	8.95181
Nasvi2EG001451	9.67235	10.1964	10.0395	9.32006	9.91703	9.23127
Nasvi2EG001452	8.76549	8.8422	8.73215	8.69649	9.19568	9.02939
Nasvi2EG001453	13.4917	11.033	12.0748	12.5182	13.1043	13.2951
Nasvi2EG001459	13.2497	14.0869	14.015	13.684	14.2793	13.5392
Nasvi2EG001461	12.8686	12.6941	12.9952	12.3011	13.0657	13.2916
Nasvi2EG001462	13.7175	14.0864	13.9165	13.4836	13.1432	13.3085
Nasvi2EG001463	12.1754	10.6309	10.6479	12.0705	12.4225	12.4967
Nasvi2EG001464	8.71272	8.84997	8.69778	9.04105	8.84596	8.75771
Nasvi2EG001465	8.81062	8.9906	8.83621	9.37834	9.36716	8.87455
Nasvi2EG001466	9.01232	9.16418	8.92383	10.5394	9.26305	9.52295
Nasvi2EG001468	8.7645	9.86162	9.10085	9.71609	9.60247	9.52726
Nasvi2EG001469	8.77837	8.68747	8.65434	8.96623	8.61467	8.71112
Nasvi2EG001470	13.9227	11.3963	10.2469	12.2617	14.0688	13.9162
Nasvi2EG001471	14.5101	9.40032	8.66106	9.56307	14.3408	14.4422
Nasvi2EG001472	10.6965	10.7823	10.5632	12.5202	11.8497	10.3021
Nasvi2EG001473	11.8255	12.6585	12.6685	14.7275	14.7057	11.8881
Nasvi2EG001474	8.57317	8.50527	8.55187	8.53237	8.46056	8.7562
Nasvi2EG001475	8.57047	8.49772	8.53434	8.52006	8.4217	8.67708
Nasvi2EG001476	8.55171	8.48324	8.53571	8.86172	8.42003	8.68702
Nasvi2EG001478	13.5413	13.7128	13.0402	12.7801	12.9245	12.9454
Nasvi2EG001479	11.4027	10.8775	10.4302	10.1561	10.5862	11.1029
Nasvi2EG001480	9.45775	9.21112	8.94989	9.33774	9.41474	9.28109
Nasvi2EG001482	10.3563	9.52417	9.39164	10.8621	10.3101	10.5205
Nasvi2EG001483	8.68392	9.37178	9.41155	10.5079	9.49357	9.12885
Nasvi2EG001484	8.64705	9.60508	9.61481	10.7853	9.73302	9.15624
Nasvi2EG001485	14.045	9.38493	8.89128	10.024	14.1891	13.7711
Nasvi2EG001486	9.28343	11.2341	11.3459	12.8653	10.6949	10.5287
Nasvi2EG001487	13.7102	12.4818	13.1312	11.8295	13.4726	12.9937
Nasvi2EG001488	13.9442	10.8609	11.0511	10.5984	12.3494	12.3446
Nasvi2EG001489	12.9317	10.6595	12.0519	11.4561	11.5482	11.3802
Nasvi2EG001490	12.5765	12.9181	13.4588	13.1072	13.611	12.9157
Nasvi2EG001491	11.5957	10.5766	10.731	10.8194	11.9457	11.3437
Nasvi2EG001494	8.81245	9.44879	9.13054	9.50404	9.49805	9.13416
Nasvi2EG001495	8.73923	10.0741	9.15653	9.10333	9.1995	8.83832
Nasvi2EG001498	8.7415	11.5934	10.7233	11.5451	11.1445	9.46835
Nasvi2EG001499	11.0788	11.7058	11.8886	11.53	11.5666	11.8646
Nasvi2EG001500	11.9228	10.8732	12.041	11.5285	11.7726	11.9992
Nasvi2EG001502	12.92	11.98	12.3641	10.5521	13.8413	13.1562
Nasvi2EG001506	11.8192	11.5219	11.7113	11.6629	12.0791	12.4445
Nasvi2EG001507	12.6497	11.7263	12.3406	10.7948	11.3258	12.061
Nasvi2EG001509	9.4538	11.2137	10.4131	12.4593	11.8324	10.837
Nasvi2EG001512	9.05393	11.6021	10.9506	13.2609	12.3676	10.7946
Nasvi2EG001514	8.84541	10.383	10.0689	11.3894	11.1585	10.1985
Nasvi2EG001515	8.80857	9.56118	9.19833	10.3643	10.2101	9.69283
Nasvi2EG001519	11.7888	11.3835	11.8608	11.6753	12.0899	12.3728
Nasvi2EG001520	8.75352	8.82053	8.75598	8.83407	8.78924	8.73648
Nasvi2EG001521	9.52649	12.1277	10.7373	12.4744	11.795	10.0058
Nasvi2EG001522	13.6081	11.0581	11.1586	12.8892	11.9231	10.1336
Nasvi2EG001523	9.46534	9.54937	9.71183	10.4395	10.5945	10.2355
Nasvi2EG001524	9.02728	9.56928	9.81404	10.0683	9.64152	9.66535
Nasvi2EG001525	11.0171	10.9748	10.3779	9.68846	11.5223	12.0034
Nasvi2EG001527	8.71997	12.7549	12.032	11.1484	10.4127	9.12481
Nasvi2EG001528	12.8533	13.0586	13.5709	10.7615	11.8262	12.6352
Nasvi2EG001529	8.75927	9.91553	9.05084	8.63955	8.57026	8.80054
Nasvi2EG001530	8.77954	10.2843	9.2585	8.64824	8.61037	8.78307
Nasvi2EG001531	8.90074	10.2172	9.28834	8.75694	8.69885	8.81124
Nasvi2EG001532	8.67441	10.7352	9.10685	8.50859	8.5076	8.7433
Nasvi2EG001533	8.69207	12.8438	12.6979	8.55509	8.67274	8.64591
Nasvi2EG001534	8.66265	8.56831	8.55492	8.42015	8.38526	8.69924
Nasvi2EG001535	9.96321	10.3729	9.96654	10.8536	10.9464	10.2821
Nasvi2EG001538	13.0191	13.4077	13.7629	13.3478	13.2989	12.9395
Nasvi2EG001539	10.4052	10.0395	8.99618	9.79839	10.1289	9.8092
Nasvi2EG001540	8.90099	8.83654	8.77761	8.94096	8.7859	8.70312
Nasvi2EG001541	10.2915	9.53492	9.94432	9.71466	10.1717	10.5363
Nasvi2EG001542	13.8866	13.5604	13.8721	13.553	13.2626	13.5426
Nasvi2EG001543	9.60061	9.5514	10.663	9.95269	9.90239	9.40418
Nasvi2EG001544	13.0927	8.7096	8.76308	8.7641	13.5889	13.6126
Nasvi2EG001545	11.2202	8.81015	8.97555	8.67454	12.3016	13.1326
Nasvi2EG001546	10.6208	9.24314	9.69969	10.6876	10.3493	11.2816
Nasvi2EG001547	12.1339	12.5871	13.4905	12.6719	12.9783	13.0255
Nasvi2EG001548	11.3273	10.2033	10.7227	10.3035	10.4503	11.2147
Nasvi2EG001549	9.76659	9.09441	8.96813	9.24728	9.70352	9.66397
Nasvi2EG001550	10.8337	9.41179	9.51473	9.89559	10.2482	10.6512
Nasvi2EG001552	11.4637	10.7195	9.98946	10.2235	11.3849	11.1701
Nasvi2EG001553	13.9334	13.3772	13.4439	12.1564	12.2654	12.9741
Nasvi2EG001554	13.5094	13.4566	14.0466	13.1878	13.063	13.2279
Nasvi2EG001555	13.5295	13.463	14.1654	11.5893	12.2046	13.8674
Nasvi2EG001556	8.89583	8.8779	8.76037	8.4143	8.63363	8.73808
Nasvi2EG001557	8.72209	8.83957	8.7503	8.34088	8.39308	8.70621
Nasvi2EG001563	9.4674	11.9031	10.7525	10.6959	9.97398	8.7765
Nasvi2EG001564	9.43511	10.5329	8.90481	8.74172	9.1523	8.9515
Nasvi2EG001565	11.117	10.6575	10.6876	11.5786	11.3135	10.6149
Nasvi2EG001566	9.98949	11.7419	11.3651	12.1151	11.1164	9.21737
Nasvi2EG001567	12.2594	9.79113	10.6644	10.3958	10.5939	11.5741
Nasvi2EG001569	13.8918	9.63138	10.732	10.6238	13.6029	13.8605
Nasvi2EG001570	11.29	11.1556	10.9406	10.6192	9.98406	10.4275
Nasvi2EG001571	9.02825	15.2098	14.6792	13.5419	9.83904	9.31643
Nasvi2EG001572	8.89755	9.09483	9.00229	8.49004	8.83561	8.73905
Nasvi2EG001573	9.62773	9.38751	9.15969	9.1257	14.7772	14.9361
Nasvi2EG001574	8.59469	10.7883	13.9451	9.87717	13.8505	10.6661
Nasvi2EG001575	8.51854	8.38897	8.40961	8.42819	8.45262	8.54592
Nasvi2EG001576	9.28787	9.68545	8.65588	8.43358	8.44897	8.59802
Nasvi2EG001577	9.07584	8.64274	8.64193	8.35142	8.87403	9.22285
Nasvi2EG001578	13.2634	8.58059	8.55891	8.42519	12.103	13.358
Nasvi2EG001579	11.4063	8.58175	8.61102	8.62095	10.8885	11.2798
Nasvi2EG001580	8.72797	10.3225	9.16815	9.10792	9.21239	9.24476
Nasvi2EG001581	8.87951	13.6905	13.2167	11.8122	12.0121	11.2395
Nasvi2EG001582	8.65102	8.74062	8.69182	8.62773	8.68807	8.77809
Nasvi2EG001583	8.74757	8.94041	8.81018	9.40083	9.32357	9.1332
Nasvi2EG001584	8.92404	9.14861	8.94755	9.60231	9.50186	8.85068
Nasvi2EG001586	9.07754	9.33941	9.08465	9.04536	8.88677	9.17337
Nasvi2EG001587	8.77919	8.80109	8.74741	8.67899	8.52045	8.75984
Nasvi2EG001588	9.567	10.6246	9.67844	9.42807	9.99488	9.06207
Nasvi2EG001590	9.67546	13.7828	13.6035	9.23031	10.7811	9.15106
Nasvi2EG001591	8.8522	9.14843	9.0971	8.95736	8.82637	8.66895
Nasvi2EG001592	14.4605	8.77817	8.67381	8.6535	14.8057	14.7305
Nasvi2EG001593	8.76932	11.9676	11.6227	14.2655	10.2238	10.5716
Nasvi2EG001594	12.9594	9.942	9.10941	9.28222	8.95435	8.99885
Nasvi2EG001595	14.9502	14.8899	14.9561	14.8982	14.7427	14.8039
Nasvi2EG001596	8.67131	9.0302	9.06664	8.72093	8.69954	8.90722
Nasvi2EG001597	8.66017	8.91109	8.89057	10.6484	10.1086	10.1149
Nasvi2EG001598	8.59772	9.81831	10.0109	9.10322	9.98795	9.65492
Nasvi2EG001599	13.5611	13.2753	13.4345	11.9906	12.81	13.0226
Nasvi2EG001600	14.4047	13.8477	14.3073	13.5632	13.5517	13.5023
Nasvi2EG001601	8.74219	8.96918	8.9969	8.97964	8.80038	8.77636
Nasvi2EG001602	8.64277	8.60103	8.62517	8.55328	8.49454	8.64116
Nasvi2EG001603	9.31081	13.2685	14.3495	10.6643	13.1336	11.2062
Nasvi2EG001604	11.649	11.6884	13.4077	9.91648	12.023	11.8009
Nasvi2EG001605	13.9276	11.3852	13.3012	10.4818	13.2108	13.5521
Nasvi2EG001606	13.3943	14.5619	14.618	14.5966	13.9805	13.4817
Nasvi2EG001607	11.718	9.12471	10.0444	9.34611	10.6284	11.5455
Nasvi2EG001608	12.0111	11.5425	12.8635	11.443	11.6053	12.2749
Nasvi2EG001609	12.5101	11.5552	12.7631	11.4105	11.196	11.4212
Nasvi2EG001610	12.9408	12.6725	13.1481	11.3717	11.3277	11.7732
Nasvi2EG001611	10.9715	10.3659	10.7531	11.2423	11.0853	11.5867
Nasvi2EG001612	8.87972	8.94786	8.98145	8.81278	8.9239	8.89198
Nasvi2EG001615	10.3161	9.66351	9.69449	9.84168	10.0718	10.4316
Nasvi2EG001617	12.1306	10.2821	10.5507	12.1709	12.0932	11.9397
Nasvi2EG001619	8.61928	9.11284	9.28077	11.2993	8.73191	8.70137
Nasvi2EG001620	8.82451	10.6048	11.1108	14.5289	9.53384	9.13168
Nasvi2EG001621	8.71503	10.4032	10.653	13.6432	8.80112	8.8634
Nasvi2EG001622	8.87244	11.1195	9.60076	11.4671	8.71441	8.83029
Nasvi2EG001630	8.69248	8.71551	8.72622	9.28004	9.4607	8.73666
Nasvi2EG001640	9.0173	9.3519	9.11686	9.68139	9.489	9.50162
Nasvi2EG001643	9.50175	9.58433	9.65339	9.28854	9.43916	9.47706
Nasvi2EG001644	9.98744	9.87898	10.3163	9.45098	9.31872	9.36918
Nasvi2EG001645	12.2734	11.7925	12.4369	11.6083	11.2489	12.1392
Nasvi2EG001646	10.7706	9.15949	9.76664	9.65589	9.79632	10.5722
Nasvi2EG001647	12.9766	11.9952	12.2492	12.0075	11.4712	11.4941
Nasvi2EG001648	13.5096	13.4552	13.8744	13.7009	12.7167	13.1829
Nasvi2EG001649	11.6472	12.4397	13.1408	12.4342	11.5243	11.8491
Nasvi2EG001650	12.896	13.4464	13.9652	13.2178	12.3661	12.8213
Nasvi2EG001652	9.69408	9.25487	9.1376	9.37099	9.59706	9.48535
Nasvi2EG001654	8.56234	8.57682	8.5304	8.449	8.43686	8.62403
Nasvi2EG001656	8.80135	10.1665	10.3747	13.3803	9.05589	8.82744
Nasvi2EG001657	12.874	10.7154	11.5544	10.9401	10.9036	12.1681
Nasvi2EG001658	11.4099	10.1946	10.3985	10.8905	11.6881	11.0188
Nasvi2EG001659	8.89802	9.1147	8.88941	9.38395	9.45159	8.96253
Nasvi2EG001667	8.75469	11.0823	9.73934	9.4133	9.39576	8.95841
Nasvi2EG001669	8.81322	10.3521	9.19644	9.4543	9.64003	9.24077
Nasvi2EG001670	8.69054	9.12307	8.84172	8.52436	12.8926	13.0578
Nasvi2EG001672	8.58685	8.66763	8.50385	8.39095	10.2973	9.49161
Nasvi2EG001673	8.74391	9.05687	8.67164	8.61909	10.1729	9.4493
Nasvi2EG001674	8.50108	10.4025	9.05267	9.25786	11.5079	10.848
Nasvi2EG001675	8.81233	9.29141	8.89342	9.0037	9.47607	8.9634
Nasvi2EG001676	8.74952	8.92284	8.87877	8.97866	9.38152	8.91149
Nasvi2EG001677	8.91883	10.0254	9.02873	9.16562	9.64168	9.27981
Nasvi2EG001678	8.67611	9.33197	8.7394	8.99047	9.62069	8.83353
Nasvi2EG001679	11.3441	10.5301	10.2061	10.4976	12.2498	11.9857
Nasvi2EG001680	14.994	12.2531	11.6774	12.5714	14.4654	14.2986
Nasvi2EG001681	8.79425	9.23857	8.87501	9.05234	9.40139	9.12587
Nasvi2EG001684	9.44679	8.90551	8.83119	8.73991	10.8965	11.189
Nasvi2EG001685	9.04931	8.59748	8.66049	8.4627	9.73362	9.70854
Nasvi2EG001686	12.6751	12.4641	12.4215	11.3828	11.7348	12.4065
Nasvi2EG001687	12.2573	10.9128	11.4124	10.5076	11.2506	12.1524
Nasvi2EG001688	12.7689	11.344	11.8739	11.7669	12.2692	12.535
Nasvi2EG001689	12.0334	9.17563	9.06241	9.09753	8.85868	8.94175
Nasvi2EG001691	12.5259	10.2806	11.6491	10.3286	11.7114	12.5554
Nasvi2EG001692	8.89452	8.72188	8.86818	8.87896	8.77749	8.97434
Nasvi2EG001693	14.3421	9.36671	9.10081	10.0565	14.0203	14.0347
Nasvi2EG001694	14.3127	13.8018	13.2134	14.574	14.7167	14.5664
Nasvi2EG001695	12.2259	12.4461	12.7728	11.7125	11.9582	11.5937
Nasvi2EG001696	12.2198	11.3046	11.2012	11.4678	11.8747	12.2319
Nasvi2EG001697	12.723	10.6828	11.7505	10.1541	11.1125	12.8177
Nasvi2EG001698	14.0589	13.4615	13.5943	14.1246	14.0444	13.9137
Nasvi2EG001699	12.4832	12.6362	12.7266	13.5456	13.2134	12.6259
Nasvi2EG001700	12.5486	10.4304	11.1388	10.7163	12.1512	12.0522
Nasvi2EG001701	8.70885	9.9252	9.25816	9.40433	9.76144	8.99048
Nasvi2EG001703	9.11094	9.28711	8.94524	9.16612	10.33	10.1207
Nasvi2EG001708	9.33751	10.9997	10.8236	9.49839	10.2098	10.1848
Nasvi2EG001709	8.68266	9.37505	8.65456	9.42524	9.17691	9.00355
Nasvi2EG001710	13.9791	8.85574	8.6517	8.57544	14.0252	13.82
Nasvi2EG001711	8.76076	9.38627	9.10004	9.44006	9.37191	8.80952
Nasvi2EG001712	10.0717	11.0099	9.87415	10.5708	11.4785	10.0135
Nasvi2EG001714	8.64265	9.2215	8.69981	8.71713	11.2061	9.86883
Nasvi2EG001715	11.4867	9.93407	10.9983	11.1044	11.1747	11.148
Nasvi2EG001716	12.1952	10.3736	11.6436	12.2817	12.3354	12.5026
Nasvi2EG001717	10.8992	9.50673	9.55216	9.39751	9.74402	10.6011
Nasvi2EG001718	10.613	9.37761	9.24204	9.56743	9.64284	9.70639
Nasvi2EG001719	12.9143	10.6166	11.0232	10.447	11.6826	12.2663
Nasvi2EG001720	13.5717	11.7332	12.3045	11.5522	13.5127	13.6341
Nasvi2EG001721	13.1657	11.8354	12.1145	11.8456	12.8592	12.8786
Nasvi2EG001722	13.1365	9.96665	10.2612	10.9671	13.1788	12.7987
Nasvi2EG001724b	12.5153	9.0143	9.25493	9.42017	11.9685	12.7697
Nasvi2EG001724	10.9155	10.6545	10.9011	10.5371	10.3167	10.2729
Nasvi2EG001725	12.3731	11.5747	11.8517	12.109	11.2994	11.0358
Nasvi2EG001726	13.3435	10.7927	11.1346	10.5106	12.2488	12.2221
Nasvi2EG001727	9.44148	9.02725	9.10092	9.17272	9.20759	9.62502
Nasvi2EG001729	12.4964	11.0671	10.9306	10.9593	11.2441	11.6265
Nasvi2EG001730	11.8779	10.9344	10.8376	11.2378	11.185	11.5965
Nasvi2EG001731	14.5877	13.5513	13.2972	12.9258	14.3114	14.4087
Nasvi2EG001732	12.4014	11.0198	11.6811	11.2962	11.3144	11.558
Nasvi2EG001733	10.7595	10.2087	10.2473	10.8674	10.4292	10.6988
Nasvi2EG001735	12.987	10.3657	10.562	11.1065	12.268	12.9683
Nasvi2EG001736	12.7153	10.8537	10.5979	10.9677	11.624	12.0172
Nasvi2EG001739	11.4745	8.90765	8.92884	9.30078	10.4213	10.7754
Nasvi2EG001740	12.7994	12.1259	12.2542	12.2625	11.963	12.6326
Nasvi2EG001741	12.6275	11.1519	11.2727	11.5851	11.8152	12.3668
Nasvi2EG001744	13.1299	11.3994	11.6761	11.3108	12.5417	13.0667
Nasvi2EG001745	12.2194	11.3238	11.6303	11.8323	11.3583	12.1387
Nasvi2EG001747	11.3279	10.5819	11.1596	11.2856	11.1756	11.387
Nasvi2EG001748	12.2761	11.3542	11.2668	11.373	11.5752	11.8734
Nasvi2EG001749	12.5143	11.5781	11.2782	11.6613	12.2232	12.9815
Nasvi2EG001752	11.813	10.7238	10.3309	10.6625	10.5563	10.7196
Nasvi2EG001753	11.5107	11.4718	11.3038	11.581	10.775	11.1549
Nasvi2EG001755	9.8959	10.3447	10.3571	10.5392	10.1619	10.0999
Nasvi2EG001756	12.0009	10.1851	9.92957	10.6037	11.2625	11.6915
Nasvi2EG001757	9.57679	10.9515	11.3182	11.7465	10.2393	10.2168
Nasvi2EG001758	12.3236	11.3575	10.9933	12.0291	11.7892	12.7148
Nasvi2EG001759	11.1106	10.3985	10.1217	10.6394	10.3185	10.633
Nasvi2EG001760	13.0019	11.7329	11.8436	11.4382	12.3438	13.0909
Nasvi2EG001761	12.9322	10.6007	10.2968	10.6919	11.3094	12.288
Nasvi2EG001762	11.0545	11.0438	10.7101	11.0908	10.1344	10.994
Nasvi2EG001763	10.8956	10.1594	9.97548	10.3684	10.2096	10.7895
Nasvi2EG001764	11.1661	10.2635	10.0935	10.5718	10.3533	10.3705
Nasvi2EG001765	9.52017	10.2062	9.43986	10.4739	9.5729	9.35135
Nasvi2EG001766	9.79163	9.34775	8.97521	9.88192	9.51787	9.28807
Nasvi2EG001768	11.795	10.8374	10.8771	11.1088	11.3222	11.776
Nasvi2EG001769	12.4895	11.5166	11.4295	11.4671	11.7633	11.9973
Nasvi2EG001776	12.4465	11.4588	11.3781	11.4075	11.7162	11.928
Nasvi2EG001778	11.3228	11.1835	10.7136	12.3927	10.2627	10.0452
Nasvi2EG001779	8.9811	8.83944	8.79058	9.40929	12.3247	10.9444
Nasvi2EG001780	13.7384	12.8517	13.2088	11.8236	13.1508	13.8982
Nasvi2EG001781	13.6829	12.3203	12.8828	11.1268	12.9273	13.76
Nasvi2EG001783	12.1868	11.2596	11.1974	11.6962	11.6115	11.6954
Nasvi2EG001790	12.1973	11.6355	11.3653	11.9022	11.2216	11.4918
Nasvi2EG001792	10.327	9.93303	9.32265	11.1171	9.72401	9.56037
Nasvi2EG001806	10.8081	10.0789	10.1533	9.77074	10.0122	10.1803
Nasvi2EG001809	12.2129	11.2996	11.1922	11.2468	11.5195	11.7125
Nasvi2EG001811	10.6425	9.91579	9.59229	10.1731	10.4679	11.2149
Nasvi2EG001823	9.84439	10.3264	10.3372	11.7565	9.70921	9.98401
Nasvi2EG001834	11.2125	10.637	9.94599	10.3554	10.3155	10.4854
Nasvi2EG001836	11.6005	9.78637	9.84177	10.4303	10.7672	11.0923
Nasvi2EG001837	12.5214	11.5148	11.4571	11.3331	11.647	11.9744
Nasvi2EG001838	12.0203	11.2939	11.4003	11.3046	10.8792	10.8807
Nasvi2EG001844	11.9198	11.2472	10.9896	11.1559	10.9606	11.1533
Nasvi2EG001847	11.7605	11.5416	11.3351	11.1917	11.172	11.3293
Nasvi2EG001850	13.3637	12.1604	11.9991	11.6547	12.4417	12.8983
Nasvi2EG001852	12.9765	12.4655	12.5626	12.1507	12.9022	12.3986
Nasvi2EG001854	9.79816	10.5878	10.0642	9.82487	9.4211	9.21159
Nasvi2EG001860	9.31133	9.22271	8.98004	9.45001	9.17785	8.72049
Nasvi2EG001861	12.575	11.6319	11.865	11.6525	11.789	11.9184
Nasvi2EG001863	11.0753	10.5893	10.7082	11.3681	10.9184	10.7117
Nasvi2EG001865	12.0664	11.1089	11.2153	11.4582	10.7565	10.8563
Nasvi2EG001866	13.6858	14.069	13.9913	14.3487	13.4098	12.8256
Nasvi2EG001869	10.0391	10.559	10.1894	10.2045	9.60295	9.73232
Nasvi2EG001870	10.3298	10.2675	10.308	11.8296	10.3577	10.1396
Nasvi2EG001871	8.99748	9.1213	9.24499	9.81898	9.33443	8.90409
Nasvi2EG001872	12.9797	11.3099	12.7282	13.1989	12.8945	12.9157
Nasvi2EG001873	11.0644	11.1236	11.629	11.3803	11.4659	11.0633
Nasvi2EG001874	11.5449	11.3016	11.8135	11.7761	11.8121	11.3155
Nasvi2EG001875	13.3465	13.1276	13.7706	11.6504	12.192	13.2336
Nasvi2EG001876	9.38331	9.37273	9.03024	9.79438	9.87381	9.99525
Nasvi2EG001877	9.79789	9.19402	8.79708	9.41154	10.178	10.3982
Nasvi2EG001878	9.47012	8.93834	8.68986	8.9609	9.54859	10.2782
Nasvi2EG001879	10.3729	9.20269	8.83739	9.94332	10.1143	10.0762
Nasvi2EG001880	9.00861	8.99237	8.80538	8.65733	9.07964	9.51384
Nasvi2EG001881	9.23612	9.63909	9.29419	9.53256	9.57295	9.80691
Nasvi2EG001882	9.41528	9.17338	8.65661	9.66144	9.3602	9.46671
Nasvi2EG001885	11.0322	8.68205	8.7115	8.57169	8.69787	8.81453
Nasvi2EG001886	8.6997	8.54551	8.62839	8.47398	8.47412	8.66398
Nasvi2EG001891	8.78546	8.56269	8.63789	9.2381	8.67262	8.71282
Nasvi2EG001893	8.60232	8.51698	9.24144	10.8207	8.62041	8.64
Nasvi2EG001894	12.3192	11.9386	11.6488	10.7334	12.083	12.794
Nasvi2EG001895	10.8294	10.84	10.0509	10.0708	10.8795	12.1047
Nasvi2EG001896	11.4876	9.82601	9.60785	9.59271	10.6853	10.9366
Nasvi2EG001898	8.99599	8.87591	8.88173	8.79904	8.91897	9.17113
Nasvi2EG001900	13.5359	11.6791	11.6049	11.3998	12.6736	12.9568
Nasvi2EG001903	13.7794	9.78049	10.0545	9.42833	13.4173	13.7419
Nasvi2EG001905	13.3074	11.5741	11.7039	11.2142	12.0126	12.5716
Nasvi2EG001906	9.25796	9.48396	9.16553	9.97243	9.43088	8.75504
Nasvi2EG001907	8.72812	9.62549	9.14693	10.3764	9.38307	8.96262
Nasvi2EG001908	14.2344	13.3048	13.3767	13.2489	13.2691	13.3496
Nasvi2EG001909	11.3924	13.0678	12.3647	11.0805	11.8874	12.4143
Nasvi2EG001910	10.3498	12.3801	11.8036	10.6458	11.4462	12.1417
Nasvi2EG001911	11.3947	12.0082	11.3252	12.1117	12.9312	12.3251
Nasvi2EG001913	13.3717	13.5618	13.8973	13.2827	13.5061	13.363
Nasvi2EG001914	9.89222	13.5654	13.0771	13.5513	10.8557	10.1937
Nasvi2EG001915	9.99843	13.4723	13.2119	13.7314	10.9535	10.1411
Nasvi2EG001916	10.6487	9.56836	9.37683	9.50056	10.2816	11.2448
Nasvi2EG001917	8.99132	9.0355	8.82306	8.80843	9.3109	9.60313
Nasvi2EG001918	9.29927	8.92138	8.752	8.69807	11.1217	11.0807
Nasvi2EG001920	13.904	12.8699	13.0313	12.9753	13.8747	13.6988
Nasvi2EG001922	8.88452	10.4136	10.4726	9.658	9.68755	9.16879
Nasvi2EG001923	9.17842	9.73017	9.80897	9.4807	9.43879	9.04527
Nasvi2EG001924	11.8444	9.98046	10.6505	10.4188	11.1012	11.4769
Nasvi2EG001926	10.887	9.67286	10.1533	9.93634	9.7169	10.4057
Nasvi2EG001927	11.3404	11.81	11.4128	10.9824	12.6557	11.1004
Nasvi2EG001929	10.7091	11.4646	11.4401	10.5613	13.2693	10.8861
Nasvi2EG001930	12.427	11.9803	11.0247	11.3905	11.9901	11.6376
Nasvi2EG001932	12.821	11.7468	11.0973	10.3533	10.686	11.1379
Nasvi2EG001933	10.4278	9.7772	9.50139	10.0204	9.82137	10.0385
Nasvi2EG001934	11.6352	11.7557	12.5826	10.817	11.1122	11.6607
Nasvi2EG001935	11.6692	10.1924	10.3058	9.98182	10.5548	11.4373
Nasvi2EG001936	15.0008	12.5128	12.4304	11.95	14.7925	14.7874
Nasvi2EG001937	12.8294	10.5397	10.9816	10.4828	12.0151	11.8703
Nasvi2EG001938	12.7004	9.52122	8.9847	8.74006	11.431	12.9326
Nasvi2EG001939	11.5716	9.78337	9.08373	9.31396	10.3167	11.25
Nasvi2EG001940	11.7159	9.8821	9.02109	9.23692	10.429	11.4407
Nasvi2EG001941	10.5842	9.23282	8.92887	9.43645	9.56443	9.86226
Nasvi2EG001942	12.2767	10.5983	9.51798	9.25361	10.8524	11.9688
Nasvi2EG001943	9.06624	9.0746	9.019	9.07061	8.82997	8.80346
Nasvi2EG001945	8.89608	8.78987	8.89927	9.12291	9.59083	9.37839
Nasvi2EG001946	12.1778	8.81945	8.84389	8.71466	11.4031	12.04
Nasvi2EG001947	10.4049	8.74495	8.66797	8.5468	9.92002	10.3548
Nasvi2EG001948	10.1307	8.72446	8.88575	8.74693	9.56366	9.40496
Nasvi2EG001949	8.6098	11.7256	11.262	8.38916	8.45913	8.69227
Nasvi2EG001950	11.1748	9.24917	12.9958	8.53072	12.0378	11.9564
Nasvi2EG001951	9.01876	9.22107	8.69754	9.792	8.91817	8.91504
Nasvi2EG001952	8.72029	8.71913	8.65974	10.6872	9.44745	9.57595
Nasvi2EG001953	8.92536	8.50388	8.56776	8.62729	8.40121	8.57553
Nasvi2EG001954	13.3391	8.822	8.79547	8.62251	9.04585	9.07181
Nasvi2EG001955	9.09014	8.51702	8.59564	11.0942	8.96261	9.00126
Nasvi2EG001956	8.72867	8.88579	8.80337	9.37604	12.3973	12.0787
Nasvi2EG001957	8.78152	8.76007	8.68463	8.83999	9.66397	9.54899
Nasvi2EG001958	13.78	13.5591	14.1382	13.9748	13.9436	13.626
Nasvi2EG001959	12.2958	12.017	12.845	12.177	11.4302	11.367
Nasvi2EG001960	12.6683	12.431	13.3626	13.4704	13.0897	12.5657
Nasvi2EG001961	11.3677	10.6224	11.8903	13.25	12.3745	11.8105
Nasvi2EG001962	12.6357	9.92104	8.92033	9.99747	9.32251	8.82416
Nasvi2EG001963	8.62055	12.3814	10.9093	12.4573	11.7866	11.2039
Nasvi2EG001965	8.70866	10.353	9.01486	10.649	10.5485	9.59331
Nasvi2EG001966	8.6737	10.2836	8.95107	10.4435	10.3729	9.5435
Nasvi2EG001967	11.2417	8.46517	8.48674	8.49513	10.0173	10.8919
Nasvi2EG001968	11.2179	8.69623	8.59067	8.63367	8.75566	8.88071
Nasvi2EG001969	14.1834	13.2684	13.7166	13.3746	13.6224	13.5559
Nasvi2EG001970	14.1743	12.3881	12.6284	12.2876	13.321	13.2052
Nasvi2EG001971	12.3404	10.7315	10.7343	10.6069	11.5879	11.9837
Nasvi2EG001972	10.2664	9.60706	9.12874	9.12688	9.15136	9.44116
Nasvi2EG001973	11.616	11.4973	11.2122	12.1288	11.8485	11.6615
Nasvi2EG001974	12.4508	10.7131	10.1383	9.72266	11.6988	12.7943
Nasvi2EG001975	10.111	10.3066	9.86189	9.66648	9.85655	10.6767
Nasvi2EG001976	8.82193	8.8056	9.05919	9.0024	8.9156	9.04591
Nasvi2EG001977	9.19946	9.07959	11.3618	9.68883	11.6037	9.35875
Nasvi2EG001978	8.70106	10.0915	11.1487	9.38725	11.5851	9.37652
Nasvi2EG001979	9.89925	14.2856	12.7322	13.4583	14.0288	10.2001
Nasvi2EG001980	11.9565	11.0347	10.6299	12.3524	12.2514	12.4346
Nasvi2EG001981	11.8158	9.80092	9.56141	9.53806	10.6737	10.2353
Nasvi2EG001982	8.78655	9.93981	9.79034	9.80028	10.0228	9.54675
Nasvi2EG001983	12.4833	9.82805	9.09437	8.50471	9.63392	9.40071
Nasvi2EG001984	9.38602	9.16956	8.93493	9.49348	10.3386	9.64838
Nasvi2EG001985	10.7089	10.0229	9.42993	10.637	11.1538	11.3537
Nasvi2EG001986	13.6703	14.4862	14.549	14.415	14.4147	13.6802
Nasvi2EG001987	11.6076	9.84341	10.8128	10.1026	10.9264	12.0425
Nasvi2EG001988	12.8083	12.0565	13.5569	11.8638	11.4437	12.8987
Nasvi2EG001989	13.032	11.6672	12.8363	12.9526	13.3135	13.1701
Nasvi2EG001990	12.9795	13.2001	13.6195	13.0794	12.4523	12.4612
Nasvi2EG001991	11.8812	9.21929	8.91409	9.94298	10.4454	11.178
Nasvi2EG001993	11.1388	9.71641	9.3728	9.63492	10.1489	10.3979
Nasvi2EG001996	11.7531	13.4761	12.5921	14.122	12.3386	11.2003
Nasvi2EG001997	13.8974	14.3248	14.1338	14.5586	14.0628	13.0499
Nasvi2EG001998	10.0919	11.9228	12.5796	11.4435	11.4971	11.3565
Nasvi2EG001999	10.5955	11.7619	11.4822	11.9586	10.6352	10.6404
Nasvi2EG002000	13.0376	11.8586	12.7382	12.6918	12.1003	11.8708
Nasvi2EG002001	13.9861	13.4368	13.2831	13.8005	13.4766	13.3835
Nasvi2EG002002	13.1173	12.6917	12.8187	12.9467	13.2467	12.9479
Nasvi2EG002003	13.0878	13.1467	14.0691	12.4133	13.0365	13.4231
Nasvi2EG002004	13.4103	12.9418	13.0267	13.8578	13.8734	13.5428
Nasvi2EG002005	8.96932	9.85846	9.35993	10.389	9.81255	8.87202
Nasvi2EG002006	11.7214	13.4179	12.3651	10.3509	12.6626	11.7668
Nasvi2EG002007	8.82559	10.3302	9.99211	10.0515	9.12139	8.78872
Nasvi2EG002008	14.099	14.1244	14.3533	14.5323	14.3886	12.5767
Nasvi2EG002009	13.3811	10.0568	10.5643	9.47061	9.50564	10.0941
Nasvi2EG002010	13.4756	13.3391	13.8893	13.2313	12.8313	13.2485
Nasvi2EG002011	10.6338	10.6702	10.1887	11.7299	10.8516	10.7298
Nasvi2EG002012	9.1097	10.7003	10.5627	11.1397	10.1229	9.72674
Nasvi2EG002013	9.08864	14.2961	13.1399	13.7462	12.8704	10.7181
Nasvi2EG002014	11.1704	9.69918	9.85804	10.3275	10.3174	10.6159
Nasvi2EG002016	8.74122	8.78565	8.98001	13.0773	9.74798	8.96046
Nasvi2EG002017	8.88954	12.7678	13.9299	14.9761	9.76249	9.87642
Nasvi2EG002018	8.65	11.0383	11.6938	14.7064	8.60912	8.93768
Nasvi2EG002019	9.01519	8.99302	8.82256	10.0153	9.12579	9.09315
Nasvi2EG002020	8.72784	11.1094	9.90418	9.26134	8.95569	8.83417
Nasvi2EG002021	13.3116	13.2296	13.9909	11.8305	13.0597	13.369
Nasvi2EG002022	11.9807	13.2419	13.9512	10.8799	12.5602	11.7625
Nasvi2EG002024	13.0668	12.9369	13.755	13.4115	13.788	11.8516
Nasvi2EG002025	10.5226	9.19187	10.0531	9.2131	9.62189	9.96676
Nasvi2EG002026	9.20936	11.5332	9.90219	8.6449	8.88538	8.79663
Nasvi2EG002027	8.77218	10.9763	10.7227	9.27488	9.68424	9.23086
Nasvi2EG002028	8.7006	11.1382	11.3015	9.78494	10.2435	9.50201
Nasvi2EG002030	12.8179	12.426	12.8965	12.2088	12.8048	13.0799
Nasvi2EG002031	13.5845	12.2984	13.5784	12.4794	13.1778	13.1471
Nasvi2EG002032	13.5616	12.7361	13.5266	12.4948	13.2159	13.2896
Nasvi2EG002034	12.794	9.36742	9.03537	8.89911	11.4407	11.8318
Nasvi2EG002036	9.13756	8.97877	8.74681	9.10344	9.37924	9.69073
Nasvi2EG002039	13.3124	9.19018	8.87978	8.74006	12.3533	12.9494
Nasvi2EG002042	12.6974	10.6551	10.3181	9.92717	9.86908	10.0226
Nasvi2EG002043	14.1347	13.574	13.3834	9.53899	14.7673	14.1821
Nasvi2EG002044	12.9895	8.81323	8.69489	8.64916	12.8161	13.4455
Nasvi2EG002045	13.9944	9.09603	8.58923	8.51903	13.1639	13.89
Nasvi2EG002046	12.4255	8.61272	8.62641	8.63149	8.78328	8.81656
Nasvi2EG002047	8.76873	10.1318	11.1209	8.87486	8.86554	8.88838
Nasvi2EG002048	8.6752	12.0883	14.0607	9.71065	13.8164	8.80512
Nasvi2EG002049	13.2058	14.622	14.4594	14.8305	13.8612	13.2289
Nasvi2EG002050	8.99482	8.8793	9.1305	9.96534	9.16236	9.18959
Nasvi2EG002051	10.8935	10.0825	10.4489	10.6062	10.4864	10.8725
Nasvi2EG002052	8.94988	8.66439	8.67493	8.81717	8.82452	8.75512
Nasvi2EG002053	11.1954	8.57146	8.58542	8.45657	8.53987	8.76852
Nasvi2EG002055	8.62127	8.71379	8.67727	8.46859	8.54228	8.63476
Nasvi2EG002056	8.70634	10.1016	9.5778	8.95672	9.5326	8.7741
Nasvi2EG002057	8.60534	12.2013	12.2465	10.1546	11.878	9.48111
Nasvi2EG002058	8.7361	14.0882	13.8857	12.1885	14.1857	11.222
Nasvi2EG002059	8.6578	14.6172	14.5439	11.9377	14.3088	11.944
Nasvi2EG002060	8.6354	10.3823	10.3836	9.18623	9.63884	8.81571
Nasvi2EG002061	8.63783	8.63458	8.60753	9.92401	8.75482	9.36887
Nasvi2EG002062	8.57777	8.5263	8.58692	8.59174	8.66883	8.82184
Nasvi2EG002063	8.68183	8.67007	10.5516	10.9007	12.0286	10.7642
Nasvi2EG002064	9.11181	8.90281	9.65107	9.22244	10.2797	9.22541
Nasvi2EG002065	8.64587	8.47833	8.66204	9.27183	14.206	11.6767
Nasvi2EG002066	10.2675	9.80732	10.6013	10.5572	10.2567	10.9526
Nasvi2EG002068	11.1648	10.7926	10.4666	11.9053	11.8006	11.1686
Nasvi2EG002069	12.6687	12.4012	12.1069	12.5268	13.1335	12.881
Nasvi2EG002071	12.2581	12.0619	11.8438	12.991	12.822	12.859
Nasvi2EG002072	13.205	12.594	13.6506	13.5728	12.4824	13.2086
Nasvi2EG002073	8.98006	8.96839	9.768	9.41475	9.68477	9.12569
Nasvi2EG002074	9.1165	10.0733	9.58149	8.89258	9.41392	9.53367
Nasvi2EG002075	9.05149	9.33651	9.40541	9.46362	8.91462	9.05813
Nasvi2EG002076	9.07798	9.43177	9.51122	9.54318	8.99372	8.96775
Nasvi2EG002078	9.68452	9.43186	10.9497	9.48314	8.82268	8.86377
Nasvi2EG002079	9.43793	10.5811	9.82736	10.4909	8.94462	8.71191
Nasvi2EG002081	8.57969	8.39237	8.68815	8.46633	8.90374	8.63805
Nasvi2EG002082	8.79868	8.83506	8.90373	9.25251	9.18096	8.95586
Nasvi2EG002083	9.2849	8.90834	8.96144	8.50225	8.52793	8.75454
Nasvi2EG002084	14.0626	14.5727	14.876	14.0477	14.4418	14.3249
Nasvi2EG002085	12.2343	10.6061	12.438	11.7173	12.0345	12.1284
Nasvi2EG002086	10.644	10.1991	10.9958	10.2322	9.62082	8.97885
Nasvi2EG002087	11.3539	10.7923	11.7516	10.2346	10.5801	11.3931
Nasvi2EG002088	13.4821	10.8323	12.2598	11.1446	13.1501	13.4398
Nasvi2EG002089	10.7547	9.18677	9.82298	9.78303	10.2929	10.6842
Nasvi2EG002090	14.1894	14.0818	14.1217	14.1474	13.8569	13.7189
Nasvi2EG002092	8.82573	9.94742	9.71243	11.9167	10.5748	10.0894
Nasvi2EG002093	11.8305	13.589	9.05112	8.95859	9.47139	10.2857
Nasvi2EG002094	10.3278	9.57328	9.08077	8.81015	8.84012	8.82203
Nasvi2EG002095	9.10541	10.108	10.2549	10.0756	10.1255	9.92416
Nasvi2EG002096	9.07824	11.3626	11.4806	10.7583	9.91242	9.41254
Nasvi2EG002097	11.7509	11.453	11.1175	10.991	10.5697	11.1833
Nasvi2EG002098	11.9521	11.5471	11.2095	11.0916	10.8528	11.3918
Nasvi2EG002100	11.1286	10.0088	9.80402	10.8433	11.8144	11.5794
Nasvi2EG002101	9.53071	11.8668	12.3385	11.2881	12.2811	11.8076
Nasvi2EG002102	14.1491	8.98571	8.69309	8.61099	8.8998	8.73613
Nasvi2EG002103	12.6623	9.17684	8.75559	8.97934	10.0259	10.5233
Nasvi2EG002104	11.9529	9.84409	8.91972	9.25064	10.9572	11.7618
Nasvi2EG002105	11.8138	9.91391	11.6831	9.94435	10.6537	11.8588
Nasvi2EG002106	12.3393	10.3827	11.7894	10.8629	10.9046	12.2583
Nasvi2EG002107	12.0139	12.8374	13.4782	11.6608	12.0998	12.4919
Nasvi2EG002108	10.6988	10.5842	11.3742	9.83119	10.0198	10.3015
Nasvi2EG002109	11.548	9.37814	10.5608	10.1082	10.53	10.5504
Nasvi2EG002110	14.1074	14.1915	14.3357	14.2743	14.1116	13.3731
Nasvi2EG002111	10.0923	9.18482	10.1559	9.5228	9.84702	10.1671
Nasvi2EG002112	12.6156	12.0262	12.6615	11.8342	13.267	12.3571
Nasvi2EG002113	9.11491	13.1527	12.1147	10.2397	9.9059	9.19031
Nasvi2EG002114	11.9484	12.7506	13.402	13.2019	12.9418	12.637
Nasvi2EG002115	11.4739	11.6471	12.3771	12.114	11.5338	12.1405
Nasvi2EG002116	9.1878	9.22008	9.37646	8.9935	9.06088	9.17004
Nasvi2EG002117	10.6373	9.40958	9.99266	9.55016	10.0093	9.97647
Nasvi2EG002118	10.0476	8.84192	9.21375	9.17738	8.95593	8.92838
Nasvi2EG002119	14.048	13.8153	14.2937	13.8302	14.1006	13.9747
Nasvi2EG002120	9.06995	8.84273	8.84468	9.388	9.04091	9.18906
Nasvi2EG002121	10.1366	9.55909	9.33513	10.3833	10.2283	10.4579
Nasvi2EG002122	11.7899	11.4835	12.5581	11.8458	11.5977	12.0579
Nasvi2EG002123	12.0952	10.8732	12.3395	12.7855	12.966	11.7959
Nasvi2EG002124	11.0623	10.92	11.0261	10.9768	11.211	12.0056
Nasvi2EG002125	11.08	11.0104	11.0237	11.0675	11.327	12.0295
Nasvi2EG002126	9.74545	13.2626	12.1046	14.1163	13.321	11.1141
Nasvi2EG002127	11.1598	13.2054	13.5391	11.9988	12.4474	11.951
Nasvi2EG002128	12.8544	12.4248	12.7768	12.7016	12.9443	12.735
Nasvi2EG002129	11.9161	12.4293	13.1263	12.4796	11.8289	11.5665
Nasvi2EG002130	11.1503	10.8888	11.7201	10.9636	10.4383	10.8484
Nasvi2EG002131	13.1326	13.5769	13.9335	13.7739	13.5471	13.1879
Nasvi2EG002132	14.3076	14.2713	14.7139	13.5412	14.0984	13.831
Nasvi2EG002133	8.83404	8.8836	9.02987	8.65045	8.66591	8.97369
Nasvi2EG002134	8.97287	8.97214	8.84158	9.08988	8.93969	9.02243
Nasvi2EG002135	11.8522	10.7852	10.9401	11.1335	11.1854	11.5747
Nasvi2EG002136	13.7153	13.5132	13.1414	14.3972	13.4952	13.4735
Nasvi2EG002137	11.632	11.4267	11.754	11.4422	11.9639	11.4615
Nasvi2EG002138	12.4954	12.6856	13.4455	12.769	12.6616	12.4924
Nasvi2EG002139	12.4136	12.0256	13.0061	11.9429	11.9402	12.2561
Nasvi2EG002140	13.3898	12.7946	13.4989	13.6707	12.9819	12.7397
Nasvi2EG002141	13.1791	13.0744	13.205	11.643	12.8887	13.2683
Nasvi2EG002142	9.27141	13.7291	12.8381	10.0324	13.1269	11.5501
Nasvi2EG002143	9.39495	9.13062	8.98301	8.72157	9.44268	9.47341
Nasvi2EG002146	8.89741	9.39954	8.72913	9.54627	13.9151	9.17216
Nasvi2EG002147	13.7496	13.79	13.7789	13.7707	13.8617	13.4666
Nasvi2EG002148	13.0456	12.6133	13.0273	12.59	11.9038	12.252
Nasvi2EG002149	13.5046	12.9874	13.5392	12.7744	12.2604	12.701
Nasvi2EG002150	14.2461	14.1816	14.5192	13.9669	14.437	14.0361
Nasvi2EG002151	10.5918	10.7274	10.5728	11.0232	12.3275	12.0302
Nasvi2EG002156	8.7913	8.83719	8.92175	10.1564	10.0328	10.3502
Nasvi2EG002157	8.81334	10.2366	12.2027	12.8142	12.0774	12.0445
Nasvi2EG002158	9.96705	10.9022	13.3736	10.594	11.7538	11.0534
Nasvi2EG002159	8.60416	10.0331	9.74259	9.5837	9.6424	9.49434
Nasvi2EG002160	8.79906	9.13374	9.697	11.2557	10.2033	9.98499
Nasvi2EG002161	9.59413	9.52096	10.9402	13.1344	11.532	10.6889
Nasvi2EG002162	10.9564	11.3932	11.7373	10.4275	11.5225	9.31315
Nasvi2EG002163	8.74258	8.90797	8.90798	9.34562	8.97588	8.87671
Nasvi2EG002164	8.70404	8.59138	10.566	9.79327	8.61425	8.86438
Nasvi2EG002165	8.73278	8.53338	8.63717	8.47767	9.13726	9.08405
Nasvi2EG002167	8.60369	8.45732	9.18602	10.9541	11.4287	12.2594
Nasvi2EG002168	8.66484	8.54126	8.67086	8.53901	10.055	9.76922
Nasvi2EG002169	10.6272	8.84934	9.22587	8.64064	8.51125	8.70784
Nasvi2EG002170	9.7869	8.67323	8.62744	8.31248	8.32328	8.6392
Nasvi2EG002171	10.7258	9.01643	9.16444	9.68941	9.30392	9.08861
Nasvi2EG002172	10.8071	8.8872	8.67335	9.40503	8.71442	8.73251
Nasvi2EG002173	10.6419	10.6186	10.7	12.6122	9.9151	9.45409
Nasvi2EG002174	8.84708	14.7859	14.5368	14.6455	14.2102	13.9407
Nasvi2EG002175	8.92083	10.9214	10.7341	12.9888	8.88241	9.00059
Nasvi2EG002176	9.52881	8.73662	8.69364	8.57958	8.98047	8.89088
Nasvi2EG002177	10.2142	11.7409	12.4229	10.3682	11.3923	11.7673
Nasvi2EG002178	12.8978	11.6541	11.8262	11.4813	11.6735	12.173
Nasvi2EG002180	11.1358	9.60494	8.96716	8.95531	9.89578	10.7027
Nasvi2EG002181	12.2174	8.91959	9.1272	8.87592	11.2168	12.5084
Nasvi2EG002182	9.53309	8.61052	8.47225	8.89832	8.84976	8.72385
Nasvi2EG002183	8.79065	8.66971	8.72062	8.79816	8.62147	8.70304
Nasvi2EG002188	9.06517	9.09735	9.57024	10.0076	10.1937	9.15252
Nasvi2EG002190	9.00954	9.41861	9.7268	11.0956	9.6623	9.24899
Nasvi2EG002192	8.70634	9.63937	9.00261	9.36324	9.16844	8.90046
Nasvi2EG002194	9.05307	8.81841	8.80014	9.07065	8.69639	8.76052
Nasvi2EG002195	13.7119	12.6823	13.4335	11.7958	12.6784	13.1125
Nasvi2EG002196	8.6236	8.52965	8.58386	8.54774	8.48765	8.77848
Nasvi2EG002197	8.82159	8.82811	8.7743	9.9437	9.10566	9.48835
Nasvi2EG002198	10.9471	9.20221	9.15491	10.1466	10.3427	10.7452
Nasvi2EG002199	13.4566	11.6391	11.5071	12.5157	12.2664	12.3893
Nasvi2EG002202	13.6442	11.644	11.8777	12.4759	14.6115	13.2702
Nasvi2EG002203	13.6656	12.1428	12.572	13.3695	14.5412	13.7356
Nasvi2EG002204	9.08472	10.2336	9.1911	9.27928	11.337	9.6632
Nasvi2EG002205	11.0647	13.2779	14.3162	13.5186	14.6865	13.988
Nasvi2EG002206	14.4118	13.8645	14.4811	14.5227	14.1131	12.5222
Nasvi2EG002207	11.9209	12.2105	12.9916	10.4338	10.4918	12.0681
Nasvi2EG002208	10.4804	11.5781	10.9758	9.19836	8.78028	8.93533
Nasvi2EG002209	13.4872	13.3593	13.838	13.786	13.8316	13.1999
Nasvi2EG002210	13.273	13.275	13.6258	13.3873	13.7332	13.0003
Nasvi2EG002211	13.8878	14.5821	14.5181	14.3444	14.577	13.5516
Nasvi2EG002212	12.5775	13.2872	12.9457	12.5151	12.5184	12.8426
Nasvi2EG002213	8.99157	9.42596	9.02399	9.45671	10.0333	9.15161
Nasvi2EG002214	13.6268	12.3333	12.9956	12.3081	13.7956	13.7703
Nasvi2EG002217	8.71494	9.19993	9.37511	9.83364	10.1536	9.04983
Nasvi2EG002219	13.6883	13.6419	14.2945	11.7355	12.8962	13.5115
Nasvi2EG002220	8.64916	8.79058	8.89265	8.6724	8.93632	8.79737
Nasvi2EG002221	8.71638	8.76885	8.78691	8.88049	9.1411	9.77792
Nasvi2EG002222	10.9211	11.9189	11.1977	10.0274	12.0634	12.4565
Nasvi2EG002223	12.581	11.3961	12.4168	12.0586	13.3452	12.7904
Nasvi2EG002226	8.73461	9.28995	9.09269	10.4526	9.70619	9.91461
Nasvi2EG002227	8.61806	8.72367	8.6175	8.84595	8.92895	8.85636
Nasvi2EG002228	8.65944	8.65352	8.63699	9.43699	8.93287	8.77013
Nasvi2EG002229	8.65717	12.6634	10.8956	13.6677	12.3343	9.6218
Nasvi2EG002230	8.62578	10.9152	9.42353	11.2978	10.6323	9.04686
Nasvi2EG002231	8.58793	11.5211	12.008	13.4503	12.1453	10.5019
Nasvi2EG002232	8.59565	8.83219	9.10674	10.005	10.0895	9.12034
Nasvi2EG002233	8.80575	8.97953	8.93299	9.53456	10.7252	9.88701
Nasvi2EG002234	13.3227	11.5415	12.9118	13.3597	13.99	13.2028
Nasvi2EG002237	14.5559	14.592	14.5992	14.4554	14.6345	14.3022
Nasvi2EG002238	12.1626	12.1199	13.3581	11.4545	11.9263	12.5063
Nasvi2EG002239	10.2529	8.96764	9.21123	9.55539	9.63366	10.2081
Nasvi2EG002240	9.30014	8.9145	9.14793	9.50843	9.69322	9.0772
Nasvi2EG002241	8.80635	8.83491	9.03717	11.3554	9.01128	9.04687
Nasvi2EG002242	8.75175	9.39521	11.4469	10.798	13.6639	12.1292
Nasvi2EG002243	9.03143	9.07631	9.16474	9.25105	10.084	10.091
Nasvi2EG002244	8.74513	9.08167	9.76639	8.80412	13.2479	11.3523
Nasvi2EG002245	8.65622	8.60838	8.66997	8.7513	12.1654	10.4823
Nasvi2EG002247	8.63172	8.52736	8.56907	8.60259	10.2614	9.4151
Nasvi2EG002248	9.04896	9.00378	8.90699	9.02345	12.7823	11.8264
Nasvi2EG002249	12.5164	12.6203	12.97	11.9116	12.4355	12.8813
Nasvi2EG002250	11.4646	11.4799	12.0483	11.8981	11.3854	11.7936
Nasvi2EG002251	14.2405	12.8699	14.239	14.1052	14.3164	13.2661
Nasvi2EG002252	14.2548	14.2785	14.7383	14.7537	14.3658	13.493
Nasvi2EG002253	13.6465	12.048	12.4137	11.7501	12.9971	13.3699
Nasvi2EG002254	8.69778	8.90581	9.00112	9.22393	10.1555	9.89847
Nasvi2EG002255	8.56767	10.9152	14.2525	11.2272	11.3908	9.87437
Nasvi2EG002256	8.60655	8.82086	10.1634	9.43489	11.0595	10.8501
Nasvi2EG002258	8.49087	8.52066	8.51502	10.1657	13.0578	11.7693
Nasvi2EG002259	8.57245	8.47694	8.47836	8.94916	10.3734	9.34933
Nasvi2EG002260	8.60424	8.58787	8.54941	8.42062	8.49515	8.75031
Nasvi2EG002261	9.57489	8.75452	8.68704	8.54418	10.223	11.5115
Nasvi2EG002262	14.5563	13.7172	14.3974	13.9074	14.1127	14.1654
Nasvi2EG002263	8.63239	8.56066	8.50424	8.50085	12.4089	11.2945
Nasvi2EG002264	8.7029	8.75945	8.62572	11.0292	12.5821	12.5629
Nasvi2EG002266	8.50255	8.66006	8.69603	8.65625	8.60544	8.48535
Nasvi2EG002267	8.72039	8.53499	8.65491	8.62622	8.75267	8.97347
Nasvi2EG002269	8.70399	8.56532	8.61534	8.6729	8.69898	8.86111
Nasvi2EG002271	8.93888	8.76141	8.75465	10.559	10.4316	9.84785
Nasvi2EG002272	8.85594	8.66601	8.6664	9.46569	9.74614	9.64726
Nasvi2EG002273	8.7318	8.61436	8.61771	10.2696	10.016	9.25004
Nasvi2EG002275	8.70036	8.69026	8.62685	10.8496	10.4025	9.69683
Nasvi2EG002276	10.91	9.91424	9.29443	13.9025	13.2547	13.0299
Nasvi2EG002282	9.44319	9.16989	9.37141	11.5826	10.5176	11.0999
Nasvi2EG002284	10.015	9.88487	10.3346	11.2581	10.621	10.6211
Nasvi2EG002285	8.84256	9.09492	8.90429	12.1621	10.9249	10.7186
Nasvi2EG002286	11.5768	10.6925	12.5472	10.4229	10.7603	11.9145
Nasvi2EG002287	10.8012	12.5896	13.7038	14.0446	12.5439	11.6916
Nasvi2EG002288	9.05793	11.0597	9.74125	10.3483	9.54775	9.09729
Nasvi2EG002289	9.5437	9.18588	9.38823	9.84065	9.64824	9.13935
Nasvi2EG002290	13.2886	10.9437	11.2956	10.9385	12.2009	12.6738
Nasvi2EG002291	11.0295	8.58918	8.5289	8.77192	11.6127	10.513
Nasvi2EG002292	9.19298	9.75709	9.16516	9.89357	12.7365	10.6331
Nasvi2EG002293	10.9	11.9138	11.3687	13.0062	13.3932	11.8448
Nasvi2EG002294	11.2641	10.649	11.0949	10.6834	11.2027	11.2442
Nasvi2EG002295	11.1885	9.39352	10.921	9.95458	10.7566	11.0908
Nasvi2EG002296	12.1722	8.60108	8.77758	8.60161	10.4044	11.8583
Nasvi2EG002297	10.0968	8.88921	9.46932	9.57215	9.88025	10.2647
Nasvi2EG002299	12.5272	10.6106	12.1773	10.8077	10.9537	12.6933
Nasvi2EG002300	13.7487	13.2101	14.0918	13.7515	13.3077	12.967
Nasvi2EG002301	14.0959	13.6248	13.8731	14.4285	14.1818	13.9126
Nasvi2EG002302	12.7755	12.4087	12.7365	12.3564	12.2323	12.9306
Nasvi2EG002303	9.20674	10.5491	10.5263	10.0662	10.4923	9.81282
Nasvi2EG002304	8.67801	10.4693	10.0293	9.75145	9.78882	8.75577
Nasvi2EG002305	8.63722	8.8318	8.70332	8.89748	9.09897	8.62927
Nasvi2EG002306	10.2978	8.64987	8.69049	8.55219	9.80502	10.0544
Nasvi2EG002307	11.3577	8.86462	8.69229	8.54289	10.8797	11.209
Nasvi2EG002308	8.69028	11.7444	14.4712	12.8841	13.0453	12.7786
Nasvi2EG002309	8.60793	8.56153	8.68076	8.77619	9.012	8.86779
Nasvi2EG002310	8.52571	8.72401	8.52289	8.7388	8.61168	8.77979
Nasvi2EG002311	8.54143	8.54749	8.6973	9.00978	9.11948	8.85398
Nasvi2EG002312	8.64336	8.68999	8.78284	8.46794	8.65796	8.81877
Nasvi2EG002313	9.39879	9.07861	8.67282	8.94814	8.70676	8.92812
Nasvi2EG002314	11.8143	12.3325	11.5124	12.1538	12.8488	12.1855
Nasvi2EG002317	8.66695	8.66542	8.74701	8.79929	8.87844	8.80986
Nasvi2EG002318	8.90524	9.30358	9.18958	9.13862	9.44375	9.13898
Nasvi2EG002319	8.70514	8.61012	8.78988	8.68033	8.63565	8.73178
Nasvi2EG002321	8.64769	8.87073	8.79028	9.09654	9.2043	8.92617
Nasvi2EG002322	8.57895	8.59961	8.65217	8.69921	8.77323	8.80273
Nasvi2EG002323	8.95285	8.83689	8.94637	8.84015	8.82101	8.88155
Nasvi2EG002324	9.91191	10.1535	11.0802	11.6986	10.8544	11.7007
Nasvi2EG002325	9.51653	8.68386	9.50616	10.2912	11.303	9.30234
Nasvi2EG002326	13.0595	12.4799	13.7378	12.9496	12.7998	12.6597
Nasvi2EG002327	11.9389	12.1489	12.2014	11.7619	11.7736	11.9149
Nasvi2EG002328	12.0767	12.8026	12.5601	12.078	12.1664	12.2131
Nasvi2EG002329	8.57624	8.74637	8.97701	9.15768	10.5526	8.86206
Nasvi2EG002330	11.2487	11.2501	10.8029	9.73819	8.69731	8.67543
Nasvi2EG002331	8.68887	9.5188	9.4769	12.1458	14.3906	12.9679
Nasvi2EG002332	8.57791	9.21146	9.1298	9.29703	10.5893	8.90026
Nasvi2EG002333	8.65145	9.70224	8.98846	10.062	9.54941	8.74382
Nasvi2EG002335	8.53632	11.04	10.5246	9.27676	10.6668	11.1935
Nasvi2EG002336	8.63589	12.2135	11.7556	10.8745	12.4028	12.4119
Nasvi2EG002337	8.82919	8.59501	8.63175	8.56022	8.755	8.77728
Nasvi2EG002338	9.11447	9.38446	9.01476	9.84123	9.52857	9.12285
Nasvi2EG002340	8.75581	8.5917	8.59148	8.64049	8.84365	8.84152
Nasvi2EG002343	8.85178	8.60242	8.6247	8.64428	8.92936	8.87539
Nasvi2EG002344	11.7293	8.88921	8.82624	10.7002	11.6092	11.6275
Nasvi2EG002345	8.93894	9.60507	9.19738	11.1974	9.53829	9.48815
Nasvi2EG002346	13.5777	10.5545	10.2676	12.6889	13.2142	13.1483
Nasvi2EG002347	11.2652	9.84331	10.5526	9.36163	10.1381	11.1398
Nasvi2EG002348	11.1787	9.81422	10.4607	9.28431	10.0737	11.0926
Nasvi2EG002349	11.2638	9.90867	10.4665	9.33898	10.1282	11.3496
Nasvi2EG002350	9.0278	8.84002	8.99172	9.13502	10.268	8.91627
Nasvi2EG002351	8.71979	8.65069	8.72265	8.87871	8.83838	8.75083
Nasvi2EG002352	11.3433	12.675	12.4942	13.3075	13.4764	13.4378
Nasvi2EG002353	8.8441	12.4313	12.5563	14.7329	11.6202	10.4883
Nasvi2EG002355	10.2109	10.6278	9.95505	10.1417	11.2738	10.5578
Nasvi2EG002357	8.68553	8.61021	8.77907	8.77262	8.68675	8.67926
Nasvi2EG002359	9.25846	8.65794	8.58261	8.43709	8.35902	8.65324
Nasvi2EG002360	8.88929	11.0635	8.94222	8.94629	12.1676	11.1713
Nasvi2EG002361	8.91654	11.4249	8.87715	9.05236	12.778	12.0154
Nasvi2EG002362	10.6972	12.8948	12.6256	11.4822	12.2388	11.1328
Nasvi2EG002363	14.1039	12.1117	12.4133	11.8752	13.4566	14.1481
Nasvi2EG002364	8.6636	8.64023	8.6083	9.27199	8.79701	9.11105
Nasvi2EG002365	8.57421	12.2254	12.7039	8.59323	12.2053	12.3146
Nasvi2EG002366	8.55949	8.87921	8.76609	8.59075	8.60967	8.58648
Nasvi2EG002369	14.4414	12.9751	10.3905	8.73517	11.6985	12.4448
Nasvi2EG002370	9.20321	10.8132	9.91494	9.51716	10.3814	10.0267
Nasvi2EG002371	8.87074	8.88126	8.86173	8.77153	9.11586	8.82318
Nasvi2EG002376	12.7867	9.39827	9.88508	9.85548	11.4511	12.5629
Nasvi2EG002377	9.24386	11.3149	11.8953	13.1054	12.2908	10.8145
Nasvi2EG002378	8.78092	8.70699	8.83182	9.05878	8.9295	8.81838
Nasvi2EG002379	8.65392	9.12606	9.05414	9.74588	9.47025	9.043
Nasvi2EG002380	8.87196	8.98646	8.82072	9.14201	9.08287	8.83346
Nasvi2EG002381	13.0119	9.09968	8.67243	8.78759	12.2668	13.2763
Nasvi2EG002382	13.6856	9.60789	8.9258	8.79402	12.3732	13.8832
Nasvi2EG002383	12.7611	9.00039	8.64513	8.63352	11.41	12.756
Nasvi2EG002384	8.69087	9.15924	8.94214	9.21955	9.76824	8.95991
Nasvi2EG002385	13.1853	11.6189	11.3836	11.8631	11.9968	12.705
Nasvi2EG002386	14.2465	11.8558	10.9607	10.6746	13.7277	14.038
Nasvi2EG002387	12.3021	10.731	10.8998	11.7925	11.6894	12.2463
Nasvi2EG002388	12.4763	12.9975	13.4604	11.3211	12.9782	12.6236
Nasvi2EG002389	13.8047	13.3787	13.9605	13.2416	13.2972	13.2614
Nasvi2EG002390	14.9405	14.9367	14.8548	14.9765	15.0025	14.6865
Nasvi2EG002391	8.96053	8.85963	8.85622	9.54146	9.65097	9.09233
Nasvi2EG002395	8.84865	9.343	8.79304	8.576	8.82411	8.71974
Nasvi2EG002401	10.1631	11.2916	9.40563	14.6195	13.4147	11.803
Nasvi2EG002402	8.85106	8.91272	8.92613	10.1833	11.8506	10.1844
Nasvi2EG002403	8.66501	9.15301	8.72655	10.5564	10.5398	9.20223
Nasvi2EG002404	8.66466	8.53563	8.57612	10.2388	13.7774	12.4293
Nasvi2EG002405	8.8459	8.56641	9.90928	9.47568	11.4508	9.78585
Nasvi2EG002406	10.8598	9.26107	14.5108	9.99313	13.5754	11.9834
Nasvi2EG002407	13.6586	13.5832	14.2662	13.0316	14.3786	13.7498
Nasvi2EG002408	14.3034	14.4267	13.3657	14.7785	14.6498	14.017
Nasvi2EG002409	13.3076	12.4126	12.4222	12.5619	12.838	13.1824
Nasvi2EG002410	13.228	13.2376	12.9915	13.182	13.3048	13.3121
Nasvi2EG002411	13.9865	13.5902	13.3546	13.7987	13.6346	13.5035
Nasvi2EG002412	12.4031	11.2612	11.3103	10.6211	11.1037	12.2787
Nasvi2EG002413	11.818	11.504	11.5879	10.6229	11.103	12.4504
Nasvi2EG002414	10.6827	10.5503	10.7461	10.2289	10.7153	11.7745
Nasvi2EG002415	14.6755	14.3189	14.3345	13.8517	13.1972	13.8181
Nasvi2EG002416	14.3324	14.1236	14.7053	14.2385	14.0707	13.8166
Nasvi2EG002417	12.9723	12.3454	13.1113	13.9773	13.2192	13.0932
Nasvi2EG002418	8.96433	9.02937	8.87865	9.66056	9.14111	9.72265
Nasvi2EG002419	14.5293	14.408	14.2999	14.7136	14.6683	13.9072
Nasvi2EG002422	13.8681	13.7391	14.0456	14.8257	13.9788	13.6041
Nasvi2EG002423	11.5741	9.82261	11.7112	10.3881	10.2477	10.4493
Nasvi2EG002424	12.3342	10.3433	11.0971	10.2245	11.5138	12.0841
Nasvi2EG002425	11.503	10.1689	10.8463	10.8706	11.3175	11.9638
Nasvi2EG002426	12.8418	12.1842	13.0251	11.7736	11.3683	12.4915
Nasvi2EG002427	11.9348	11.5906	12.8845	11.6468	12.0983	12.1039
Nasvi2EG002428	11.7901	13.5245	14.0586	11.417	12.2152	12.2664
Nasvi2EG002429	8.63669	8.6041	9.00101	8.97925	9.32082	8.66936
Nasvi2EG002430	8.83202	9.94361	9.35722	10.6133	10.168	9.62438
Nasvi2EG002431	9.30123	13.4218	11.9441	13.4056	13.266	11.9154
Nasvi2EG002432	11.4552	9.98877	11.0007	10.4832	11.213	11.4979
Nasvi2EG002433	9.95106	10.9327	12.1484	10.1118	10.6484	9.96033
Nasvi2EG002434	12.5883	13.4524	13.7074	13.0524	12.6267	12.2096
Nasvi2EG002435	12.6903	11.7675	12.2247	12.3807	11.8418	12.6793
Nasvi2EG002436	11.39	10.1733	10.5454	10.2476	10.4609	11.1972
Nasvi2EG002437	10.0229	9.32874	9.39951	9.3829	9.74462	9.34935
Nasvi2EG002440	14.0988	13.9022	14.6127	13.2751	14.1046	13.9845
Nasvi2EG002443	15.0991	15.0613	15.2453	14.9649	15.156	14.8938
Nasvi2EG002444	11.6426	9.29419	9.50476	10.8623	11.8399	12.0665
Nasvi2EG002445	11.6199	9.73091	10.6736	9.99371	10.5445	11.493
Nasvi2EG002446	14.0938	14.1328	14.4258	14.5024	14.4885	14.1359
Nasvi2EG002447	12.9397	11.8271	13.0334	11.4306	12.2209	12.6045
Nasvi2EG002448	12.981	12.3837	13.01	12.3668	12.6762	12.7472
Nasvi2EG002449	10.0477	11.7683	13.8189	10.8106	10.7384	11.0699
Nasvi2EG002451	11.8703	13.8462	12.929	13.5879	11.6431	11.4839
Nasvi2EG002452	9.00807	12.7864	10.5538	11.9525	9.96493	9.08481
Nasvi2EG002453	12.165	12.3557	12.8098	11.5399	11.6988	11.6429
Nasvi2EG002454	14.3328	12.5462	13.8197	12.1831	13.9662	14.0303
Nasvi2EG002455	12.4244	12.0406	13.0301	12.3531	12.1912	13.1828
Nasvi2EG002456	9.89927	9.17789	9.21534	9.57518	9.61061	9.94169
Nasvi2EG002457	14.0362	12.1064	12.8428	11.4405	12.2831	12.9759
Nasvi2EG002458	15.1071	15.0751	15.0705	15.1444	15.2079	14.4648
Nasvi2EG002459	8.85405	8.78063	8.84911	8.61563	8.55156	8.77367
Nasvi2EG002460	13.0292	12.1148	12.5002	13.3758	13.2067	13.0328
Nasvi2EG002461	14.9571	14.4697	14.9027	14.8803	14.9325	14.7161
Nasvi2EG002462	14.0068	14.2779	14.4725	14.1344	14.1025	13.6241
Nasvi2EG002463	11.5661	10.6021	10.2292	10.4829	11.2886	11.463
Nasvi2EG002465	8.92669	12.8394	11.6787	12.7356	12.5064	9.9848
Nasvi2EG002466	13.4173	12.6991	13.2469	13.757	13.9673	12.9264
Nasvi2EG002467	10.7307	11.0777	11.244	9.91396	10.3937	11.2025
Nasvi2EG002468	12.5882	11.7359	11.8315	12.4618	11.7313	12.3395
Nasvi2EG002469	14.0123	13.5745	13.8185	14.0621	13.0843	13.1811
Nasvi2EG002470	14.0108	13.4335	12.1143	13.8294	13.4258	12.8359
Nasvi2EG002471	13.7962	13.1003	13.3061	13.9227	13.8423	13.6199
Nasvi2EG002472	14.0671	14.4858	14.7546	12.6962	13.808	14.4341
Nasvi2EG002473	8.68389	11.3048	11.6552	9.64142	11.2857	10.7757
Nasvi2EG002474	8.75226	9.58979	9.66176	8.58668	9.18121	9.66939
Nasvi2EG002476	9.07485	8.61395	8.64875	8.61432	8.78698	8.91809
Nasvi2EG002480	12.9953	12.7978	13.4768	12.9514	12.7152	13.0748
Nasvi2EG002481	9.81618	8.93608	9.31358	9.36395	9.70406	10.2076
Nasvi2EG002483	13.6302	12.5127	13.0071	12.2769	12.1817	13.0692
Nasvi2EG002484	11.2701	9.75509	10.5753	9.8275	10.9957	11.1414
Nasvi2EG002485	8.43644	8.52609	8.47429	8.54497	8.63062	8.53979
Nasvi2EG002486	11.1971	12.3571	12.6579	12.0643	14.0564	12.5223
Nasvi2EG002487	8.6565	9.14883	9.11862	9.11419	10.185	8.87682
Nasvi2EG002489	8.62193	8.61993	8.60151	8.9358	8.96299	8.78386
Nasvi2EG002490	8.62498	8.65596	8.62227	9.63899	9.06067	8.76912
Nasvi2EG002491	9.38932	11.9305	12.0729	9.95394	11.1681	10.1075
Nasvi2EG002493	12.1265	11.3696	11.608	11.6574	11.7902	11.8828
Nasvi2EG002495	12.768	10.5349	11.2916	11.3035	11.937	12.1562
Nasvi2EG002496	12.5913	10.1451	10.5687	10.8175	11.868	12.3354
Nasvi2EG002497	13.6228	11.2224	11.5701	10.3257	13.0172	13.3506
Nasvi2EG002498	13.0854	9.91336	12.0233	9.89976	13.0969	13.3096
Nasvi2EG002499	9.37209	8.95405	9.24458	9.89286	10.6711	10.5991
Nasvi2EG002500	8.95143	10.6166	10.678	12.1545	11.4333	9.94759
Nasvi2EG002503	8.74098	8.60481	8.69073	10.6184	10.019	10.0395
Nasvi2EG002504	12.7658	11.4919	11.9547	10.5649	12.009	12.9968
Nasvi2EG002505	12.1502	10.0822	11.1108	11.2461	10.5145	11.1569
Nasvi2EG002506	14.3738	14.3858	14.3349	14.6719	13.8232	13.4594
Nasvi2EG002507	14.1065	12.9946	13.4664	13.7122	12.8967	13.0181
Nasvi2EG002508	8.88647	9.57778	9.38503	9.31995	9.29105	9.05694
Nasvi2EG002509	9.17973	10.0449	9.57613	9.72331	9.96268	9.54701
Nasvi2EG002513	8.7424	8.61761	8.64118	9.21403	9.29331	8.83929
Nasvi2EG002514	8.63133	8.89338	8.6084	8.90378	9.12205	8.80038
Nasvi2EG002515	8.65695	9.58641	9.11315	9.35734	9.50841	9.01864
Nasvi2EG002518	8.63813	11.3272	10.1099	10.4278	10.0933	9.34408
Nasvi2EG002520	8.6046	8.63843	8.63521	8.4269	8.52871	8.66375
Nasvi2EG002522	8.59564	8.67803	8.90791	8.42652	8.49835	8.79124
Nasvi2EG002523	8.60813	9.96574	10.957	8.61399	10.0005	10.2918
Nasvi2EG002524	8.5594	9.35592	9.86119	8.69706	12.522	13.001
Nasvi2EG002525	10.9077	10.2918	10.2723	10.4196	9.9393	10.1323
Nasvi2EG002527	8.90949	9.28082	8.88081	9.27777	9.1551	8.83917
Nasvi2EG002528	9.08563	9.68155	9.05532	9.51305	9.36349	8.93552
Nasvi2EG002529	12.7631	10.5772	11.3927	10.5119	12.6666	12.2376
Nasvi2EG002531	12.7619	12.5921	13.4798	11.6209	12.3283	12.0973
Nasvi2EG002532	11.4993	12.0183	11.6626	11.3137	12.3236	11.8607
Nasvi2EG002533	11.0148	11.0194	10.3623	13.5719	10.4728	9.92553
Nasvi2EG002534	12.8754	12.7481	13.2494	11.8157	12.3566	12.2346
Nasvi2EG002535	10.3158	11.7128	10.8518	10.0794	11.9943	10.8976
Nasvi2EG002536	12.1361	10.0451	11.9673	10.5076	10.5547	11.7962
Nasvi2EG002537	11.0557	10.0933	10.5699	10.4205	10.4328	10.822
Nasvi2EG002538	12.2362	11.0079	10.3533	11.0195	12.5247	13.0264
Nasvi2EG002539	8.70687	8.90945	8.7435	9.19858	8.94458	8.70202
Nasvi2EG002540	8.76895	9.2848	8.95448	9.21327	9.26274	8.95451
Nasvi2EG002543	9.30894	9.60384	9.14426	9.60239	9.51323	8.99256
Nasvi2EG002544	9.37864	9.96593	9.29124	9.77162	9.58711	8.96668
Nasvi2EG002548	8.82128	10.0732	9.6218	9.97678	9.75465	9.31779
Nasvi2EG002549	8.70956	9.08414	8.94469	9.28925	8.9485	8.82161
Nasvi2EG002551	15.2055	15.2913	15.1594	15.0691	14.6113	14.4326
Nasvi2EG002552	12.4178	11.147	11.491	11.2566	11.4281	11.4682
Nasvi2EG002553	14.0509	13.1102	13.8178	13.4347	13.428	13.8658
Nasvi2EG002555	9.56941	8.76707	8.82252	8.74194	8.81291	8.93079
Nasvi2EG002558	8.92795	8.91966	8.86842	10.0342	9.38936	9.25184
Nasvi2EG002559	13.2383	14.2224	14.4124	14.1328	14.031	12.5325
Nasvi2EG002561	14.3605	13.024	13.5945	13.9051	13.4259	13.7215
Nasvi2EG002562	13.5896	11.473	12.8304	13.3767	13.8355	13.2844
Nasvi2EG002563	8.9276	8.76481	8.80413	9.87631	9.18704	8.92102
Nasvi2EG002564	8.8031	12.1469	13.4762	10.0892	14.5345	14.059
Nasvi2EG002565	10.8369	10.1272	10.4321	9.97201	10.4746	11.6581
Nasvi2EG002566	9.39269	11.6101	10.2999	10.9706	11.4671	10.4288
Nasvi2EG002567	8.7848	10.3712	9.42495	9.56792	9.55884	9.17826
Nasvi2EG002568	8.5828	9.66773	8.6816	8.85671	8.87374	8.68496
Nasvi2EG002569	12.5687	14.117	13.7088	12.4393	14.6578	13.1244
Nasvi2EG002570	13.1646	12.3915	12.2554	13.0988	13.2029	12.7623
Nasvi2EG002571	13.4929	13.3234	13.4291	13.4597	13.4375	13.3385
Nasvi2EG002572	8.80496	8.6992	8.66257	8.73362	8.77166	9.0759
Nasvi2EG002573	9.20341	9.79309	9.38515	9.91814	9.68755	9.51913
Nasvi2EG002575	9.00693	12.0868	10.9365	11.2666	10.3935	9.44573
Nasvi2EG002576	9.87309	13.3965	12.355	12.789	11.9729	10.4007
Nasvi2EG002578	13.0142	12.4614	13.6588	12.1585	12.4908	12.7553
Nasvi2EG002579	14.3775	13.796	14.5078	14.1351	14.1287	14.0635
Nasvi2EG002580	13.9645	13.7559	13.8221	14.042	13.4038	13.1663
Nasvi2EG002581	12.9218	13.1881	13.629	12.9967	12.1008	11.4825
Nasvi2EG002582	9.82753	9.51773	9.0532	10.1608	9.37242	9.06774
Nasvi2EG002583	12.5911	12.2302	12.4453	12.4703	11.7278	12.1838
Nasvi2EG002584	11.8814	11.2086	12.0648	11.9141	10.4992	12.269
Nasvi2EG002585	13.8572	13.754	13.3552	13.8863	13.1643	12.9532
Nasvi2EG002586	10.4391	9.91846	9.77898	9.59388	9.90515	9.87025
Nasvi2EG002588	11.3921	9.98019	10.3453	9.69012	10.3292	9.62345
Nasvi2EG002590	8.70727	11.1012	10.6302	9.695	9.96348	9.97116
Nasvi2EG002591	8.76776	9.08566	8.96917	8.87594	8.95458	8.79793
Nasvi2EG002592	8.7281	11.377	11.4714	10.1144	10.9328	10.61
Nasvi2EG002593	8.56316	12.9635	13.9509	12.8357	13.7075	12.6958
Nasvi2EG002594	8.70453	9.48541	9.03119	9.64181	9.11661	8.80926
Nasvi2EG002595	8.69674	8.93711	8.71811	8.70842	8.5571	8.66677
Nasvi2EG002596	8.76494	11.5941	10.3047	11.1045	9.95041	8.80557
Nasvi2EG002597	8.81679	10.6948	9.6699	12.3699	10.6683	10.0716
Nasvi2EG002598	8.5717	8.93044	8.6631	9.12775	8.55341	9.0179
Nasvi2EG002599	12.9816	14.6029	14.2024	12.9046	14.2628	13.3771
Nasvi2EG002600	8.71874	10.2606	10.3546	10.3814	9.75228	9.75543
Nasvi2EG002601	9.34515	14.0425	14.1858	11.1161	14.9405	12.3078
Nasvi2EG002602	8.8227	10.6989	9.96467	9.3014	9.54811	8.84828
Nasvi2EG002605	11.4396	10.3244	10.3812	12.2962	12.9105	11.8474
Nasvi2EG002607	13.0455	11.8077	12.2327	11.8574	12.2037	12.3644
Nasvi2EG002609	11.5926	12.8577	13.8514	14.3792	14.5564	12.5734
Nasvi2EG002611	14.0526	10.8338	9.92566	11.5697	10.1896	9.03131
Nasvi2EG002612	9.66649	12.5061	12.7948	13.4703	13.6827	11.8477
Nasvi2EG002616	12.5311	10.2265	10.2446	10.6646	11.4444	12.3467
Nasvi2EG002617	9.11295	10.8764	9.82537	10.4641	9.92301	9.71961
Nasvi2EG002618	8.93922	10.6434	9.43451	10.8102	9.80858	9.02327
Nasvi2EG002620	8.62651	10.2535	9.6072	10.27	9.63253	8.73226
Nasvi2EG002621	8.64317	8.63425	8.64848	8.58766	8.54921	8.68459
Nasvi2EG002622	8.74988	8.90914	8.71428	8.83731	8.71198	8.59263
Nasvi2EG002623	8.64112	9.17487	8.69603	8.81964	8.6186	8.72712
Nasvi2EG002624	8.54075	8.58875	8.52775	11.531	8.4887	8.67126
Nasvi2EG002625	8.64755	8.55468	8.496	10.3133	8.47594	8.65146
Nasvi2EG002626	8.62103	8.54676	8.65294	8.75983	8.74314	8.68652
Nasvi2EG002627	8.68444	8.49559	8.53594	8.54279	8.52508	8.76292
Nasvi2EG002629	8.64821	9.07906	9.00041	9.07792	9.15495	8.84597
Nasvi2EG002631	8.67826	9.15389	8.95967	9.18695	9.18235	8.70956
Nasvi2EG002632	8.82706	12.5163	12.9747	9.58621	9.45822	9.10404
Nasvi2EG002633	15.0264	14.3489	14.6331	14.223	14.8454	14.5191
[truncated: 21,163 more rows]
